# Supplementary material for: Satellite glial cells promote regenerative growth in sensory neurons
Source: Nat Commun. 2020 Sep 29;11:4891. doi: 10.1038/s41467-020-18642-y (PMC7524726; doi:10.1038/s41467-020-18642-y)
Supplement: Supplementary file 4 — Supplementary Dataset 1 [file 41467_2020_18642_MOESM4_ESM.xlsx]

## Sheet: Top Genes cell clusters
Top 10 expressed genes in each cell cluster
Top features	Blood	Connective tissue	Endothelial	Macrophages	Mesenchymal	N/A	Neurons	Neutrophils	Pericytes	Satellite glial cells	Schwann	smooth muscle cells	T cells
1	KEL	OSR2	UNC45B	FCGR1	MFAP4	KCNJ13	NHLH2	9830107B12RIK	KCNJ8	FABP7	NCMAP	TCAP	IL2RB
2	SPTA1	LUM	GPIHBP1	C3AR1	SLC47A1	THBS4	GPR22	ORM1	ACE2	BCAN	SLC36A2	LRRC10B	CD3G
3	TSPO2	A2M	SOX17	LILRA5	SLC4A10	STRA6	RGS8	LY6G	RGS5	PTPRZ1	FAM178B	PLN	TRBC2
4	APOL11B	6030408B16RIK	ROBO4	CLEC4A3	NOG	LYPD2	PRRXL1	ITGB2L	HIGD1B	ALDOC	PRX	KCNA5	TRBC1
5	CLDN13	APOD	CLDN5	MS4A6C	H19	CXADR	HMX1	1100001G20RIK	NDUFA4L2	RP24-247B20.1	GJB1	FBXL22	GIMAP7
6	CAR1	CDKN2A	RBP7	CX3CR1	IGF2	DLEU7	KCNC2	NGP	DES	LRRTM1	GLDN	MAP3K7CL	SH2D1A
7	GYPA	CDKN2B	GRRP1	CLEC4A1	COMP	SPINK3	PPAPDC1A	S100A9	IFITM1	LECT1	DRP2	TCF15	CTSW
8	MYLK3	CCL11	USHBP1	FCRLS	SFRP4	KLF5	VSTM2L	RETNLG	COX4I2	MMD2	CLDN19	GPR20	ICOS
9	RHD	DCN	TMEM252	TREM2	DIO2	CLDN1	SLC17A6	LTF	ADRA2A	GM2115	MLIP	NTF3	CXCR6
10	GM867	MEOX1	DEGS2	EMR1	TSPAN11	KRT19	DBPHT2	FCNB	AGTR1A	SCG3	UGT8A	PDLIM3	SKAP1
