# Supplementary material for: Satellite glial cells promote regenerative growth in sensory neurons
Source: Nat Commun. 2020 Sep 29;11:4891. doi: 10.1038/s41467-020-18642-y (PMC7524726; doi:10.1038/s41467-020-18642-y)
Supplement: Supplementary file 5 — Supplementary Dataset 2 [file 41467_2020_18642_MOESM5_ESM.xlsx]

## Sheet: Top genes glia
Comparisons of genes expressed in SGC, Schwann cells, astrocytes and myelinating/non myelinating Schwann cells
Schwann	Astrocytes	SGC			23 common genes in "SGC" and "Schwann":			93 common genes in "SGC" and "Astrocytes":				nmSC	mySC	1 common element in "SGC" and "nmSC":			15 common elements in "SGC" and "mySC":
MYRFL	HGF	SLCO1A5			GPM6B			SYPL2				Apod	Gatm		ABCA8A			NCAM1
THEM5	GLI1	4930469K13RIK			CMTM5			RHCG				Lum	Mbp					DBI
OTOP1	AQP4	LRP2			COL28A1			RGS7				Dcn	Sostdc1					CDH19
CLDN14	GLI2	B230112J18RIK			SOSTDC1			FAM181A				Smoc2	Plp1					GPR37L1
PLK5	BMPR1B	CCDC60			HEPACAM			CALR4				Angptl7	Cnp					SLC43A3
IL17B	GLI3	GM13847			9330159F19RIK			HES5				Gpc3	Gpm6b					APOE
XLR3C	LGR6	TEKT1			POU3F2			NCAN				Itm2a	Cd59a					ASPA
PMP2	PLCD4	LMX1B			PTPRT			MLC1				Ccl11	Art3					CADM1
DDN	PPP1R3C	C130021I20RIK			SAMD5			FABP7				Col15a1	Mpz					PTN
C1QL3	TNC	GM26688			CYP4F14			DYNLRB2				Cd81	Cadm1					LGI4
LAMP5	CCRL1	FAM47E			SCD2			SLC25A18				Cp	Kcna1					NRN1
NCMAP	PLA2G3	GM26519			IGSF11			CYP4F15				Myoc	Cadm4					FABP5
GJB1	SLC30A10	GM26543			KCNMB4			AQP4				Enpp2	Cmtm5					PRNP
SUCNR1	PTX3	SYPL2			PAQR6			PTPRZ1				Crispld2	Scn7a					FXYD1
PRX	A2M	SLC18A2			NKAIN2			SLC6A11				Il33	Dbi					SCN7A
CLDN19	ITIH3	6530411M01RIK			ME1			ALDOC				Vit	Gpr37l1					ENTPD2
FAM178B	GCNT4	GM9925			FOXD3			NWD1				Osr2	Fxyd3
FGF4	MAMDC2	TACR2			SLC22A17			SCG3				Vwa1	Snca
MLIP	SLC14A1	BC016548			PCDH9			ELOVL2				Ctsb	Sox10
LCTL	ATP13A4	D030025P21RIK			SOX10			GM266				Thbs4	Ank3
MPZ	SLC14A2	RHCG			TMPRSS5			SLC1A2				Abca6	Kcna2
UGT8A	GRM3	USH1G			FOXD3			GDPD2				Col1a1	Ncam1
2610034M16RIK	P4HA3	HC			CADM4			ACSBG1				Gsn	Fxyd1
GLDN	PAQR6	RGS7						A930001A20RIK				Col1a2	Nrn1
1700113H08RIK	FGFR3	FAM181A						P4HA3				Abca8a	Cryab
SLC36A2	EGFR	GSTA2						GPAM				Ecm1	Apoe
FA2H	GDPD2	ATP10B						GLDC				Trf	Plekhb1
MBP	NWD1	SLC5A10						BAI3				Mmp2	Tspan15
DRP2	SLC4A4	CALR4						MAPK4				Abi3bp	Prnp
ST8SIA5	ITGA7	HES5						POU3F4				Serpinh1	Stmn1
CLDN3	AQP9	RLBP1						TEKT5				Spp1	Lgi4
D430040D24RIK	ALDH1L1	PLD6						MEGF10				Rasgrp2	Aspa
LRRC7	ST6GALNAC5	RP23-395C1.4						GFAP				Kcnk2	Mal
PMP22	CBS	NCAN						HEY2				Matn2	Socs3
MAG	CYBRD1	GRIFIN						SLC1A4				Cd63	Arpc1b
KCNK1	FMO1	MLC1						FADS2				Col3a1	Pmp22
MT3	PHKG1	KCNJ16						TRIM9				Laptm4a	Cd9
D430041D05RIK	SLC6A11	OMG						CYBRD1				Sdc2	Cdh19
GM15541	OTX1	FABP7						C2CD4B				Nupr1	Fos
DUSP15	GM973	EFCAB12						RASSF10				Meg3	Fabp5
2018-09-03	TTLL8	IYD						9430041J12RIK				Ccl7	Cyr61
ANKUB1	CTH	DYNLRB2						LCAT				Entpd2	Sbspon
FXYD3	CHRDL1	A330048O09RIK						PRSS35				Cox6c	Ptn
B3GALT2	CCDC80	SHC3						SLC4A4				Sec11c	H3f3b
GM1992	SLC25A34	BCAN						LIX1				Cpxm1	Gas7
B230206H07RIK	SORCS2	SLC25A18						SLC9A3R1				Sparc	Junb
BCAS1	CYP4F15	GM17750						GM11992				Cpe	Jun
ICT1OS	ENTPD2	CYP4F15						PIPOX				Selenos	Tsc22d4
NEK11	GRHL1	SCD3						C130071C03RIK				Lama2	Dusp6
NFASC	5330437I02RIK	RP24-247B20.1						C030037D09RIK				Kdelr3	Cebpd
CADM3	KCNN3	SOX3						NCKAP5				Ramp2	Sdc4
GM12927	CCDC37	SHANK2						ARHGEF26				Copz2	Wwp1
BFSP2	DIO2	AQP4						PTN				Rcn3	Rgcc
9530059O14RIK	FZD10	SAP30BPOS						1700084C01RIK				Hspg2	Atf3
MME	NAT8	CRABP1						LGI4				Maged2	Cpe
RIMKLB	SOX9	PTPRZ1						DHTKD1				Olfml3	Tmem176a
PLLP	FAM181A	SLC6A11						FAM198A				Mxra8	Neat1
TMEM27	CELSR1	RIPK4						AI464131				Prelp	Vwa1
BTBD17	SLC15A2	GM11697						TST				Efemp1	Sema3b
SPINT1	GM5089	LECT1						DNAIC1				Islr	Mt1
GM15856	SLC7A2	ALDOC						LRRC9				Spry2	Marcksl1
LY6G6F	AIFM3	4931429P17RIK						PLCH1				Tcf4	Cnn3
WDR72	GLIS3	LGI3						CIDEB				Cd302	Csrp1
2810430I11RIK	AI464131	MMD2						PM20D1				Srpx	Ckb
CLVS1	VNN1	GM20515						PLCD4				mt-Atp6	Egr1
TTC9	KLRI1	CCDC103						CAR5B				Cyb5a	Arpc1a
FRMD3	MYOM3	KCNH8						ITGA2				mt-Cytb	Btg2
SHC4	SLC7A10	NWD1						EGFL6				Selenom	Emp2
SOWAHA	SCTR	GM20501						FOLH1				Col6a1	Sparc
CYB5R2	SLC39A12	COL20A1						PROCA1				Tuba1a	Ier2
SMCO3	MLC1	MEIG1						DCLK1				Rarres2	Sat1
LRRTM4	PPP1R3G	TMEM139						EXD1				Selenok	Lgals3
CNDP1	PIPOX	SCG3						POU3F2				Tmed2	Ndrg1
PLA2G5	FREM2	DHRS2						BAALC				Cd34	Klf6
EPHB1	NOTCH3	1110017D15RIK						SLC13A5				Ebf1	C4b
CCDC37	PAMR1	ELOVL2						CELSR1				Swi5	Ubc
ETNPPL	EPHX2	MIA						NPAS3				Kdelr2	Rarres2
SLC6A15	SLC1A3	GM2115						ACSL6				Hspa5	Ldhb
TSKS	PRDM16	ANKS1B						HAPLN1				Cebpd	Slc43a3
CASQ1	GM11627	SHISA7						TLCD1					Vim
PIWIL1	TRIM9	LRRTM1						SFXN5					Matn2
KIF19A	FZD2	UNC80						CYP4F14					Tax1bp3
GCK	2900052N01RIK	2010320O07RIK						LGR4					Fosb
TTLL8	2610034M16RIK	GRID2						FJX1					Zfp36
CRTAC1	GJA1	4933407L21RIK						SFRP1					Fth1
EXTL1	1700027L20RIK	PROM2						GLIS3					Entpd2
SERPIND1	CRB2	GM266						FXYD1					Bhlhe40
SLC6A1	SYPL2	DAB1						PPARA					Malat1
SECISBP2L	1700084C01RIK	EHF						PAQR6					B2m
ARHGAP19	VCAM1	LRRC4						ENTPD2					Ubb
EMID1	TTPA	KCNA6						FRAS1					Zeb2
1700112D23RIK	PM20D1	CDH15						SLC13A3					Tuba1a
HIPK4	ADHFE1	SMTNL2						SOX2					Eif1
PLEKHA7	RORB	STK32A											Hmgb1
GM13031	2900005J15RIK	RBPJL											Dynlrb1
RASAL2	DAAM2	TULP2											F3
CRYAB	TMEM82	GM16233											Ahnak
FXYD6	RGS20	SEMA3E											Phlda1
DIRAS2	ABCD2	SLC1A2											Dusp1
GPM6A	LRIG1	CRYM
AIF1L	GM266	A930018P22RIK
LRRTM2	SLC7A11	2610316D01RIK
MAL	CLDN10	GRIK3
GM13479	FAM20A	LUZP2
CARNS1	RANBP3L	VMN1R90
ERBB4	ELOVL2	FHDC1
RNF128	PALLD	GDPD2
KIF1A	SLC2A10	KCNH2
SEMA6C	IGSF1	RP24-202N2.2
GAS2L3	AASS	SPINK2
PRR15	SLC25A18	EGFEM1
LIMCH1	SFRP5	SLC35F1
TMEM144	F3	LHCGR
HCN1	FABP7	CTNND2
P2RY2	B230209K01RIK	ACSBG1
E130215H24RIK	FGFBP3	HPDL
PLEKHB1	EMP2	GM26775
NOS1	PDK4	EDNRB
EPHB6	ACSBG1	A930001A20RIK
RP24-144C10.1	KCNE1L	FADS6
FRZB	NCAN	TEX40
CHDH	IGFBP2	SLITRK1
CNP	CD44	UGT1A6A
ADAMTSL2	1500002O10RIK	MEGF11
GCHFR	GREB1	NCAM1
SH3TC2	GPC4	TYRO3
RP23-13G1.4	HES5	4930444P10RIK
SFRP5	SLC1A2	FMO4
CTNNA3	TLCD1	FBXO2
BC106179	THBS1	CASKIN1
EFCC1	DZIP1L	FAM19A1
SHROOM2	AI507597	CSDC2
GM15860	LOC433374	P4HA3
RASGEF1A	GFAP	LRRC4B
CTNNAL1	EZR	TRPV3
POU3F1	LOXL1	SOGA3
SPTB	LIPG	GPAM
LURAP1	TST	RXRG
GM9945	PPAP2B	LGR5
DCLK3	VEPH1	PPP1R36
TNNC1	SLC13A5	IL1RAPL1
DEPDC7	RFX4	NKAIN4
2700016F22RIK	GRIN2C	MYO16
DFNA5	SLC13A3	NLGN3
PLEKHA4	ELF5	GM9869
SEMA4G	FJX1	EPHA5
ZFP773	FRAS1	PARD6B
CAR14	MEGF10	GSTA1
RPP25	SLC27A1	B3GAT2
TVP23BOS	2810055G20RIK	NCAM2
NDRG1	LRRC23	SERPINB5
KCNMB4OS2	PLA2G7	UCN2
TUBA8	MFGE8	FBXO16
IL17RB	GABRB1	SV2B
AI848285	CCNO	GPNMB
PRRG3	PAX6	SLITRK2
A730049H05RIK	RDH5	ZFP663
ART4	DYNLRB2	CHL1
BTBD16	CYP4F14	GM14662
MAPK8IP1	HSD11B1	PHLDA2
GNAI1	ADORA2B	DBI
USP6NL	ALPK3	LRAT
5430402O13RIK	GM17455	GLDC
PRSS12	FOLH1	A930009A15RIK
IDI1	BTBD17	SIGLEC5
EGFL8	VIT	DPYD
CCDC13	ALPL	MYRF
CUEDC2	LTBP1	BAI3
2210008F06RIK	LCAT	MAPK4
PRRG4	NGEF	SLC24A2
B230206L02RIK	GPAM	TRIM29
DUSP4	AGT	POU3F4
MAGI2	MYLK2	TEKT5
FHOD3	AW011738	GM27031
SEMA3B	OLFML1	IL25
GM27403	RAVER2	MEGF10
WDR17	ERBB2	BEX4
MRAS	3930402G23RIK	GFAP
ADCY1	MUC1	GRIK2
MBOAT1	ARHGEF26	APOC1
STMN1	3110082D06RIK	GM13111
ABCA2	DBX2	BAI1
CAMK2B	NAT1	CDH19
NR4A2	HAPLN1	PCDH10
AK5	4932438H23RIK	ALDH1A7
GATM	AMOT	CDH20
VAT1L	AOX1	FBP2
SYNGR1	CYP1B1	L1CAM
TMEM229A	GGNBP1	NTSR1
FAM81A	PRRX2	PEX11A
EVC2	GJB6	HEY2
MUSK	TSKU	KCNN4
SPOCK3	A930001A20RIK	KCNC3
AATK	MTMR11	SLC1A4
GM9982	PLCH1	FADS2
2810429I04RIK	UCP3	CDH10
CDKN1B	CCND2	TRIM9
C2CD4D	ACSF2	LRRC46
HMGCS1	MAPK4	PRIMA1
CD9	NPHP3	TSPAN18
GM13496	ACSL6	FAM19A5
NRCAM	SFXN5	CYBRD1
SPIRE2	DDO	A230065H16RIK
DHCR24	ITGA2	ADAMTS17
ZMAT4	PTCH1	TTYH1
TMEM117	DTNA	BC067074
ZCWPW1	PTPN13	EPB4.1L4A
TMEM40	HTRA1	BRSK2
GAL3ST1	SPATA3	C2CD4B
MOB3B	C4B	SPATA17
SH3GL3	FRMPD1	KRT28
DEB1	CAPSL	GPR37L1
ADAMTS20	LRRC9	SLC43A3
KCTD4	SLC13A1	HUNK
SLC25A27	EGFL6	LRRTM3
ARPC1A	RASA2	NFE2L3
MFAP3L	MSX2	GM11837
S100B	GABRG1	WNT6
AI115009	ATP1A2	GRIA4
MPP6	RBPMS2	CSMD1
TTC18	3110079O15RIK	UGT1A7C
LRRC75B	LRRC38	FBLN5
HID1	TRIL	C230004F18RIK
GM15706	4930579J09RIK	TYRP1
KRAS	C030037D09RIK	GRID1
ADO	D030047H15RIK	MOK
FUT8	SIX5	RASSF10
KLRB1A	CAR5B	9430041J12RIK
RELN	9430041J12RIK	GPR126
EGR2	ID4	KIF6
KCNA1	SCARA3	LCAT
GM6297	ATP1B2	TM7SF2
RHOBTB3	A830093I24RIK	DPYSL4
CDH6	1700007K13RIK	APC2
HS3ST6	1700003M07RIK	ENHO
PTPRE	BHLHE40	SHPK
ZFP459	ACOT11	1700001O22RIK
RP23-20G7.7	IGDCC4	GM12522
SORCS1	MTAP7D3	B3GAT1
PPP2R2C	PPIL6	RNF208
PELI2	KLF15	PRSS35
LDHB	TPBG	SLC4A4
RASSF7	PTPRZ1	ZDHHC2
PTPRN	SYNE1	GM16133
LMO1	G530011O06RIK	GPD1
ASPHD2	FGFR1	KCTD1
ELOVL1	VEGFA	MATN4
SMC5	FXYD1	ADAM23
CDH1	DMP1	FAM101A
CMBL	BDNF	LIX1
TSC22D4	LONRF3	TSPAN7
RNF207	GM216	KCNJ10
HAS2OS	TRPS1	CACNG4
DHH	LRRK2	CSPG5
GM4117	UPP1	CUBN
BICD1	ALPK1	PPP1R1B
YJEFN3	WWC1	GM27217
ARNT2	ADRBK2	ADRA2C
4930506M07RIK	NTRK3	SRD5A1
PLP1	NHSL1	D630024D03RIK
SEMA5A	D930015M05RIK	PACRG
E530011L22RIK	IL17RD	SLC9A3R1
FREM1	SPRY2	CCDC65
GM13403	SLC1A4	ADAMTS18
S100A3	4930417G10RIK	KATNAL2
DNALI1	TRH	LPAR3
FAM83F	MCC	PCDHB3
RHPN1	GPC6	CELSR2
SDK2	LGR4	APOE
DDAH1	CAPN11	GALNT6
TNFRSF25	KCNN2	LRRC4C
ELOVL6	PLAGL1	GM11992
GYPC	CYR61	GM11650
PTPRF	TCFAP2C	PCDH8
OSBPL1A	RSPH1	MTSS1L
NAV3	ECHDC3	CYP2J9
ZSCAN18	GABRA4	DNAJC6
STK39	SORL1	SPHK1
SOX2	PLSCR1	PIPOX
2310069G16RIK	5033404E19RIK	F630040K05RIK
HIST3H2BA	1600014C23RIK	C130071C03RIK
RDH5	PROCA1	PCX
SNCG	DDIT4L	KIF21A
SOX10	PCSK9	SLAIN1
GPSM1	EEPD1	C030037D09RIK
NEK1	TNFAIP8	LSS
MGAT3	LRTM2	VLDLR
INSIG1	SPARCL1	NCKAP5
GM10143	4932443I19RIK	ASPA
MMP15	LGI4	LPAR1
SVIP	ENKUR	CNTN1
B230319C09RIK	CML5	GM27184
PTPDC1	TGFB2	GM10419
TMPRSS5	HHIPL1	MORN5
SCCPDH	IL33	PPP1R3FOS
MAPRE3	TULP3	PCYT1B
ART3	DCLK1	PCDH11X
CADM4	TMPRSS7	TRP63
NRBP2	COL4A5	PEX5L
GJC3	KCTD14	CADM1
TSPAN15	PAPSS2	FAM196B
DAG1	SNORA28	LGI1
ZFP612	HS3ST3B1	2700069I18RIK
MAP6	DNAIC1	MANEAL
MSMO1	RGS7	SCG5
MYH14	POU3F2	ZFP60
ZFP276	GLDC	ARHGEF26
CDKN1A	P4HA2	DCLK2
CCSER2	CHST1	KIT
WSCD2	HYAL1	PTN
FGF1	OLFML2A	COL27A1
CAB39L	DLK1	CRLF1
PPARGC1A	BOC	3100002H09RIK
PACS2	RASL11A	TFAP2A
SLC4A11	SYCP2	1700084C01RIK
FZD3	SOX1	CDO1
FAM71E1	NCRNA00085	EDIL3
RCOR2	4933409K07RIK	SEC14L2
CYP4F14	CD38	TMOD2
SDK1	ECHDC2	PPP1R14C
FAM107A	NTSR2	RP23-61B8.2
JSRP1	DDR2	NETO2
RTKN	SFRP1	ACSS2
FOXD3	3830431G21RIK	SCD1
SCHIP1	PDE9A	LRRC8B
PCBP4	GLB1L	LGI4
TRIM13	SCG3	ABCA8B
METRNL	GM17660	CCDC151
JAM3	WNT7A	MAPT
GPR137B	CMYA5	E130114P18RIK
ANKRD13B	AXL	GM15440
COL9A3	MMP14	EVA1A
SETD8	TNFRSF19	GM19684
DUSP18	DGKB	FIGN
RNLS	ACSS1	LYRM4
QK	ASPG	TMC7
PCSK4	TEKT5	PMEPA1OS
CLCN2	ALS2CL	9130213A22RIK
KANK4	NOTCH2	SERPINA3N
DIAP3	P2RX6	PHYHIPL
2210017G18RIK	ZNRF3	PERM1
PCYT2	ID3	ITGB8
MEGF9	HEY2	RP23-389F23.3
YPEL2	SNED1	CYP2J6
ID4	CCDC121	DLGAP1
NEDD9	GM11128	GPM6B
GALNT16	SNORA2B	A530076I17RIK
SEMA6D	BAALC	NRN1
FBP1	EPHB3	TENM3
TEX2	DHTKD1	OLFR920
SNCA	LIX1	DHTKD1
SLC44A1	DDHD1	RAB3B
SLC22A2	RGMA	SCN3B
FDFT1	S1PR1	MISP
TMIGD1	WDR52	SLITRK5
FAM212B	ODZ3	CNTFR
CPEB1	SP6	MRO
IGSF11	FAM198A	ARHGEF19
TMEM189	GRM5	HIST2H3C2
FAM222A	GM11992	INSC
GULP1	THBS4	RAP1GAP
PPP1R9A	WDR69	GLB1L2
FAAH	2810030E01RIK	GPT2
POU3F2	ADAMTS6	FAM198A
CHCHD10	C2CD4B	METTL24
LAMB1	HECTD2	GRAMD2
HEPACAM	PDYN	RIMS2
ALAD	STON2	AI464131
SEMA4C	EVC	GM16364
DNAJC17	TOM1L1	TST
ATP1B3	SP5	TRIM2
TDRKH	NR4A2	UNC79
ZDHHC8	NDRG2	POSTN
SH3BP5	TIMP3	SLC22A23
ANK3	ALDOC	HIST1H4H
FIRRE	A430105I19RIK	PFN4
IP6K2	NR2E1	FABP5
KCNMB4	FGF1	1700003E16RIK
ASXL3	GM2061	PCDHB10
GM26764	HIF3A	CMTM5
NPHP4	RARRES1	IGDCC3
SIRT2	PTAR1	MBOAT2
RNF7	MFAP3L	ERBB3
TNFAIP8L1	GULP1	DNAIC1
ZFP536	CCDC67	BTC
ARHGAP39	PRSS35	WFDC18
PLA2G16	PDPN	PDE10A
SOSTDC1	PPARA	NHLRC1
CCDC74A	SLC2A4	5330434G04RIK
PEA15A	GAS1	SHISA4
KAZN	MALAT1	LRRC9
SNX16	CLU	PLXNB3
HMGCR	RASGRP1	1190005I06RIK
SQLE	RHCG	EPB4.1L4B
SHROOM1	GPR156	CORO2B
PCYOX1L	SFRS18	FBLN2
RRAGD	ADCYAP1R1	SYT11
NDFIP2	PER3	MYL6B
CYP39A1	PLN	LPHN3
TSPAN17	PLXNB1	RAB15
ZFP692	CAR8	PLCH1
NUDT12	GLYCAM1	1700003F12RIK
CLIP2	BAI3	CHST3
CUX1	EPB4.1L5	A930012L18RIK
BZW2	PBXIP1	NPB
RPS6KA2	BDKRB2	ACOT1
TESK2	GPR179	GM12688
FHL3	GM9766	NGB
ARC	FOS	GM26808
PAQR6	IRS2	CIDEB
CLSTN1	DRP2	DPF3
FYN	PARD3B	MIR1897
WASF1	TMEM229A	TMEM88B
JAKMIP2	PAX4	UBE2QL1
ICAM5	EVC2	GRAMD1B
CD59A	RNF215	METRN
WBSCR16	GM10560	POLR3H
EMP2	PDGFRB	BC068157
ADAMTSL5	NDP	PM20D1
OTUD7B	CML3	ARHGEF16
IVNS1ABP	EXD1	FBXO44
FMN2	SMYD1	CAPN5
NIPAL1	NPAS2	CUX2
ELOVL4	PRODH	CDH2
CRYGS	CYP7B1	PSAT1
NDP	NPAS3	PLCD4
FANCC	MTL5	CAR5B
MAMLD1	FAM55D	SRCIN1
NKAIN2	MYH6	NID2
CSRNP3	FGD4	RP23-21N15.3
SLC25A13	NPFF	ITGA2
POMGNT1	EFNA4	COL28A1
HSPA12A	LXN	EGFL6
THA1	APPL2	FOLH1
OSBPL5	AK4	NLGN1
ARXES1	CALR4	CSMD2
PEO1	CAMK2G	RND2
PAPSS1	D130040H23RIK	RNF138RT1
CEACAM1	ADRA2A	PRNP
ANK	SLC9A3R1	RAB38
PADI2	KLF4	SOSTDC1
NTN5	FGFR2	CHADL
PROSER2	GM12238	PROCA1
CC2D1B	ETV4	DCLK1
ATAD5	FAM59B	ITGB3
B3GNT5	RASL11B	A230060F14RIK
PTPRT	ABCB9	PCDHB4
SBSPON	CIDEB	GM10863
EVA1C	DMD	GM9930
SLMO1	POU3F4	PDLIM4
SC5D	2810459M11RIK	1500004A13RIK
RHBDF2	TEX9	GM17025
SAMD8	GLUD1	LYSMD2
FNTB	GM10565	HEPACAM
CPEB2	MGST1	USP51
GMFB	MACF1	GM26814
CYP51	NR4A3	TACO1OS
GNG2	5930412G12RIK	DHCR7
SMTN	SNCAIP	TOX
LOH12CR1	AU021034	FBXO7
SYNE3	TMEM200C	NAV2
LMNA	AK7	ZDBF2
TMEM194	NRARP	EXD1
SPIRE1	FAM84A	AMPH
PHGDH	CCDC3	ZCCHC18
ELOVL7	VAV3	ZMYND10
TMEM134	NEK8	PSPH
MT2	43352	ABHD4
CLMN	CNN1	RBM46
ME1	NMB	9330159F19RIK
PLEKHG5	GPT	POU3F2
DPYSL5	FGD6	BAALC
SCRN1	CECR2	RASGEF1C
COMTD1	CSPP1	2010204K13RIK
COL23A1	FADS2	GM13625
CMTM5	NCKAP5	PRKAG3
GPRC5B	SH3PXD2B	SLC35G2
PRKCA	SLC6A1	NSDHL
SLC6A8	FAM69C	CTNS
MICAL1	C130071C03RIK	TMEM198
6330403K07RIK	STK38L	CCDC184
BLOC1S1	GABBR2	SLC13A5
MICAL3	PCDHGC5	GM15728
SPP1	A930017M01RIK	PNMAL2
KIF3C	FGF2	CELSR1
NPEPL1	ITGA6	ZFP786
2410080I02RIK	ADAMTS5	PNPLA3
ITGA6	LOC329427	PRKCQ
ARHGAP24	SOX2	NPAS3
JOSD2	KCNC4	GM16938
LPIN1	RASSF10	RSPH9
PAQR8	GM889	ACSL6
FAM134B	ZFP280C	PTPRT
PPM1L	LENG8	SAMD5
FSCN1	AA387883	HIST1H4A
5330426P16RIK	PLD2	HAPLN1
RP24-159O13.1	DNALI1	FAN1
MT1	ARHGEF33	GFRA3
STXBP6	PTN	CCDC158
CRY2	1700019G17RIK	PRDX6
9330159F19RIK		CNKSR2
GNG7		TMEM56
ATP1A1		CEP85L
CGREF1		TLCD1
COL28A1		SFXN5
MMGT1		SRC
TEAD1		SUGCT
CERS2		CYP4F14
SMYD3		MSI1
MMGT2		SCD2
ATP6V0E2		HIST1H3D
COPRS		GM16062
SORBS1		MTFP1
AZIN1		ADCY2
ARL8A		SNTB1
TIPARP		S1PR3
CHST2		LGR4
FAM57A		GM12580
KLHL3		CPA2
SATB1		GSAP
NIPA1		PAIP2B
ARHGEF10		STARD13
SAMD5		GPR56
ATP8A2		IGSF11
MTHFD2L		KCNMB4
SPON2		A330041J22RIK
ADAM10		C530008M17RIK
METTL25		ZFP428
PAQR4		ASTN2
ST6GAL1		FJX1
HSPB2		SFRP1
SGK1		GLIS3
ITPKB		FXYD1
NEK4		ABCA8A
NINJ2		NDNF
KIF3A		PPARA
RGCC		NAT8L
POMK		TBC1D10A
CFL2		TMTC2
2010107G23RIK		HMGCS2
NEAT1		E130012A19RIK
TRPT1		CRYBB1
RHOT1		FADS1
PCDH9		PAQR6
SULT1A1		CELA1
SLCO3A1		NOTCH1
GPM6B		NKAIN2
RNF122		PHLPP1
MAPK3		GGT7
RNF13		SPON1
EFHD1		ADAMTS7
D130017N08RIK		PLS1
GGCT		FASN
HSD17B7		NTRK2
SLC22A17		TCEAL3
FDPS		FAM129A
SERHL		PTGFRN
SCD2		A530095I07RIK
DUSP8		MDGA2
CELF2		TMEM132A
WSB2		ME1
SLC25A1		HCN2
CERK		GM17396
LMNB2		FOXD3
NES		SLC22A17
UNC119B		BCAT1
MBLAC2		PCDH9
AHCY		DNAH7B
ATL1		PTPN3
TGIF2		3300002I08RIK
LIMK2		ENTPD2
PIK3IP1		NECAB1
		NANOS3
		SKIDA1
		WDR66
		CPNE4
		RIC3
		FAM102A
		DOCK3
		GPSM2
		FXYD7
		FRAS1
		PANK1
		LY6G6D
		CADM2
		PDZD2
		NUDT11
		BEX1
		SLC13A3
		ITPR3
		SOX10
		CTXN1
		TMPRSS5
		NEIL2
		INSL6
		MZF1
		ALG10B
		SCN7A
		SOX2
		CADM4
		VWC2
		SHISA2
		ENOX1
		GM21989
		GM26694
