# Supplementary material for: Satellite glial cells promote regenerative growth in sensory neurons
Source: Nat Commun. 2020 Sep 29;11:4891. doi: 10.1038/s41467-020-18642-y (PMC7524726; doi:10.1038/s41467-020-18642-y)
Supplement: Supplementary file 6 — Supplementary Dataset 3 [file 41467_2020_18642_MOESM6_ESM.xlsx]

## Sheet: DE genes SGC injury
Differentially expressed genes in SGC after nerve injury						Gene ID	Total counts	P-value (Injury vs. Control)	FDR step up (Injury vs. Control)	Fold change (Injury vs. Control)	Counts(Injury)	Counts(Control)
						CYP4F14	17880	0	0	106.868	17714.3	165.759
						CLU	12381.9	0	0	73.6983	12216.1	165.759
						SRGN	19886.5	0	0	65.1486	19585.8	300.634
						MLC1	32038.6	0	0	51.4368	31427.6	610.994
						HPDL	8143.78	0	0	47.8291	7977	166.781
						TTC38	6074.5	0	0	47.395	5948.98	125.519
						GNAZ	5591.18	0	0	43.5444	5465.66	125.519
						TGFB2	5357.14	0	0	41.6798	5231.62	125.519
						PTGDS	25860.9	0	0	40.9089	25243.9	617.074
						CRYBB1	5814.72	0	0	40.4945	5674.58	140.132
						RSPO1	6819.12	0	0	40.1389	6653.36	165.759
						FAIM2	5562.96	0	0	38.6979	5422.83	140.132
						CSPG5	30128.6	0	0	38.4361	29364.6	763.985
						APH1C	5896.71	0	0	34.5741	5730.95	165.759
						FGF12	4979.26	0	0	34.5326	4839.13	140.132
						ARHGAP23	5018.35	0	0	29.275	4852.59	165.759
						TMEM40	8699.65	0	0	28.869	8408.39	291.261
						GM17750	4838.84	0	0	28.1921	4673.08	165.759
						SLC13A3	3918.24	1.56753E-318	4.38998E-318	26.961	3778.1	140.132
						KLC2	5433.96	0	0	26.8955	5239.16	194.797
						RAPSN	3485.99	1.73429e-284	4.64135e-284	26.7726	3360.47	125.519
						SH3BGR	4601	0	0	26.7573	4435.25	165.759
						KBTBD4	5568.17	0	0	26.1035	5362.73	205.44
						NEBL	5379.99	0	0	25.1042	5173.89	206.097
						CRLF1	42663.5	0	0	25.0135	41023.5	1640.05
						EID2	5040.31	0	0	24.9477	4846.06	194.249
						VPS25	4274.65	0	0	24.7884	4108.89	165.759
						SCGB1A1	26115.2	0	0	24.4636	25089.6	1025.59
						PDE3B	4185.86	0	0	24.0979	4019.08	166.781
						FREM2	3485.64	2.02767e-294	5.49902e-294	23.8739	3345.51	140.132
						MDGA2	4026.91	0	0	23.2938	3861.15	165.759
						ZFP398	4697.93	0	0	23.117	4503.14	194.797
						SPON1	17875.9	0	0	23.0343	17132.1	743.764
						CCDC106	2992.12	1.9686e-256	5.04633e-256	22.838	2866.6	125.519
						HIST4H4	4869.12	0	0	22.6254	4663.02	206.097
						PGF	35743.7	0	0	22.6166	34230.2	1513.5
						RNMTL1	3309.4	5.6726e-284	1.51783e-283	22.6163	3169.27	140.132
						CHSY1	2961.67	1.3513e-254	3.45369e-254	22.5953	2836.15	125.519
						DYNC2H1	4570.68	0	0	22.4638	4375.88	194.797
						CHIL1	10220.9	0	0	22.1516	9779.39	441.475
						KCNK3	3814.49	0	0	21.8712	3647.71	166.781
						GGACT	16482	0	0	21.821	15759.7	722.229
						SUFU	2829.87	1.72696e-246	4.36213e-246	21.5453	2704.35	125.519
						MPP2	3679.67	1.212E-320	3.408E-320	21.199	3513.91	165.759
						AGT	7808.57	0	0	20.94	7452.66	355.905
						FAM198A	3626.83	8.39967E-318	2.348097E-317	20.746	3460.05	166.781
						1700009P17RIK	4166.51	0	0	20.4494	3972.26	194.249
						SLC6A11	4370.07	0	0	20.204	4163.97	206.097
						ISOC2B	6097.46	0	0	20.0868	5808.3	289.16
						SERPINA3N	74645.9	0	0	20.0421	71098.5	3547.45
						FARP1	4474.21	0	0	19.7341	4258.42	215.79
						CTLA2A	5531.03	0	0	19.6654	5263.39	267.647
						STXBP1	3937.5	0	0	19.6227	3746.57	190.93
						HIST1H2BE	2492.85	1.80359e-224	4.38786e-224	18.8603	2367.33	125.519
						AGPS	3286.68	2.60187e-295	7.06316e-295	18.7065	3119.9	166.781
						DHODH	7364.52	0	0	18.6476	6989.69	374.83
						SULF1	9480.07	0	0	18.2985	8988.83	491.234
						GJB2	2405.16	2.10679e-218	5.0834e-218	18.1616	2279.64	125.519
						DMWD	8139.36	0	0	17.8622	7707.84	431.517
						KCNK2	17643.5	0	0	17.8482	16707.4	936.082
						TMF1	5608.35	0	0	17.6551	5307.72	300.634
						CRYM	26599.1	0	0	17.356	25150	1449.06
						CABLES1	2538.59	5.46027e-233	1.34692e-232	17.1157	2398.45	140.132
						CDR2L	5753.68	0	0	16.9943	5433.93	319.751
						PF4	8639.41	0	0	16.8873	8156.42	482.992
						QPCTL	3473.21	2.63109E-318	7.364073E-318	16.8351	3278.47	194.74
						APOC1	57078.5	0	0	16.7962	53871.2	3207.35
						PTPN23	3377.38	4.0480187004299E-310	0	16.6891	3186.45	190.93
						ABHD6	18168.1	0	0	16.6397	17138.1	1029.95
						FADS2	25254.8	0	0	16.44	23806.7	1448.1
						MTCL1	5710.37	0	0	16.2273	5378.89	331.472
						AQP4	17321.5	0	0	16.1734	16312.9	1008.62
						TRP63	2134.79	1.10044e-198	2.56552e-198	16.0076	2009.27	125.519
						EDNRA	2125.32	5.78134e-198	1.34693e-197	15.9322	1999.8	125.519
						UNC80	6016.28	0	0	15.9196	5660.7	355.58
						METAP1	5267.47	0	0	15.8813	4955.44	312.03
						RP24-247B20.1	56250.8	0	0	15.8697	52916.3	3334.42
						HIVEP3	3462.97	1.4723E-320	4.138E-320	15.8563	3257.53	205.44
						GPRC5C	4680.07	0	0	15.6998	4399.82	280.247
						SLC25A35	6596.49	0	0	15.6752	6200.91	395.587
						CTNND2	56012.7	0	0	15.5345	52625.1	3387.62
						WARS	12075.2	0	0	15.5215	11344.3	730.878
						FAM171A1	17262.6	0	0	15.4003	16210	1052.58
						OFD1	2715.85	2.09837e-253	5.35712e-253	15.3844	2550.1	165.759
						ITIH3	2706.75	1.07127e-252	2.72938e-252	15.3295	2540.99	165.759
						EHF	2268.87	1.25613e-212	2.99735e-212	15.1909	2128.74	140.132
						TIFA	8910.65	0	0	15.16	8359.25	551.401
						NR6A1	3446.57	1.186E-321	3.34E-321	14.996	3231.1	215.465
						PTP4A3	20216.1	0	0	14.975	18950.7	1265.49
						CELSR1	6759.2	0	0	14.6875	6328.33	430.866
						2210408F21RIK	10111.8	0	0	14.6154	9464.26	647.554
						SLC1A4	14227.6	0	0	14.4284	13305.4	922.173
						BC067074	5639.89	0	0	14.3962	5273.57	366.318
						LMBR1	6080.9	0	0	14.3718	5685.31	395.587
						MBLAC2	10052.3	0	0	14.063	9384.93	667.351
						PPP1R3F	4026.61	0	0	14.0444	3758.96	267.647
						RLBP1	54859.9	0	0	14.0022	51203.1	3656.79
						CYP4F15	13224.5	0	0	13.9714	12341.2	883.322
						UHRF1BP1L	2482.77	6.31962e-235	1.56561e-234	13.8864	2315.99	166.781
						CRISPLD1	5440.86	0	0	13.8529	5074.54	366.318
						RHOQ	10104.6	0	0	13.8523	9424.26	680.337
						CAR2	60151.6	0	0	13.7375	56070.1	4081.55
						TADA2A	4286.62	0	0	13.6379	3993.78	292.843
						DCAF4	3000.58	9.68985e-284	2.59172e-283	13.6056	2795.14	205.44
						CD55	4908.88	0	0	13.397	4567.92	340.967
						MFSD2A	22373.7	0	0	13.3229	20811.6	1562.09
						SPEG	17974.5	0	0	13.3111	16718.5	1255.98
						ZER1	2772.44	4.77942e-263	1.23827e-262	13.2727	2578.19	194.249
						NECAB1	4036.21	0	0	13.2369	3752.7	283.504
						RGS5	17144.7	0	0	13.2178	15938.8	1205.87
						ECM1	1769.12	3.68203e-169	8.09859e-169	13.0944	1643.6	125.519
						RP24-202N2.2	2901.89	1.75421e-275	4.63359e-275	13.0803	2695.8	206.097
						ETV4	5224.97	0	0	13.0518	4853.14	371.838
						B930041F14RIK	2328.86	8.12148e-222	1.96924e-221	13.0497	2163.1	165.759
						SNRNP35	6532.34	0	0	12.8742	6061.51	470.827
						IQSEC2	3958.82	0	0	12.8313	3672.59	286.222
						YKT6	12866.6	0	0	12.7582	11931.4	935.197
						CSMD2	3786.37	0	0	12.7456	3510.91	275.461
						DNTTIP1	5617.19	0	0	12.5986	5204.12	413.07
						RBPJ	4673.82	0	0	12.5487	4328.86	344.964
						ACP2	8023.88	0	0	12.4677	7428.09	595.787
						1190005I06RIK	5507.67	0	0	12.3913	5096.38	411.286
						SLC1A2	7160.09	0	0	12.3736	6624.7	535.389
						TULP2	2877.59	2.86072e-274	7.54766e-274	12.3351	2661.8	215.79
						CTDSPL	10571.8	0	0	12.3149	9777.8	793.983
						CEP70	2586.37	6.0895e-247	1.53899e-246	12.2811	2391.63	194.74
						LEFTY1	3820.73	0	0	12.2132	3531.57	289.16
						PDCD2L	8360.42	0	0	12.2042	7727.25	633.164
						PORCN	7669.14	0	0	12.179	7087.22	581.92
						ZMAT3	5576.2	0	0	12.1632	5152.58	423.619
						JAM2	29416.7	0	0	12.1519	27180	2236.68
						SPACA6	2709.84	1.07105e-258	2.75681e-258	12.1484	2503.74	206.097
						HK1OS	3500.49	0	0	12.0787	3232.84	267.647
						HES5	30732	0	0	12.0078	28369.4	2362.57
						IGFBP5	42696	0	0	11.9834	39407.5	3288.51
						CCDC93	2158.26	7.23084e-207	1.7112e-206	11.9407	1991.48	166.781
						PGM2	19213.3	0	0	11.9259	17726.9	1486.42
						GM266	15766.9	0	0	11.8076	14535.8	1231.06
						ARMCX2	7854.72	0	0	11.796	7240.88	613.842
						HIST1H4I	4791.76	0	0	11.7838	4416.93	374.83
						UPP1	5027.42	0	0	11.7188	4632.15	395.274
						1810021B22RIK	3677.64	0	0	11.7184	3388.48	289.16
						IQCC	7158.66	0	0	11.7098	6595.42	563.239
						MT3	124459	0	0	11.6855	114648	9811.14
						LDB1	4222.54	0	0	11.6733	3889.35	333.184
						2310010J17RIK	5225.45	0	0	11.6017	4810.79	414.662
						MAN2B1	9871.63	0	0	11.5482	9084.93	786.7
						ACSL6	9399.62	0	0	11.5319	8649.56	750.058
						CFP	1570.59	1.86464e-151	3.96847e-151	11.5127	1445.07	125.519
						GPR125	4682.78	0	0	11.5024	4308.23	374.549
						CYP4F16	9426.59	0	0	11.4605	8670.07	756.515
						B3GALNT1	3331.51	9.74281E-318	2.723016E-317	11.4474	3063.86	267.647
						SLC24A3	3982.01	0	0	11.4322	3661.71	320.299
						IFT172	2560.76	3.82258e-245	9.63426e-245	11.4251	2354.67	206.097
						SMIM3	4738.93	0	0	11.3982	4356.7	382.229
						WDR31	1736.73	3.10519e-167	6.80705e-167	11.3935	1596.6	140.132
						TMEM192	14405.2	0	0	11.3322	13237.1	1168.1
						TSPAN2	2392.99	2.40011e-229	5.8858e-229	11.2881	2198.25	194.74
						WDR60	3655.22	0	0	11.2443	3356.69	298.525
						FAM171B	33709.4	0	0	11.2083	30948.2	2761.19
						ZFP84	4884	0	0	11.2033	4483.78	400.22
						DPF3	7637.35	0	0	11.1437	7008.44	628.917
						CPXM1	4363.61	0	0	11.0688	4002.05	361.561
						CAR13	14408.7	0	0	11.0431	13212.3	1196.43
						NICN1	14286.9	0	0	11.0413	13100.4	1186.49
						RBM43	6843.01	0	0	11.0061	6273.05	569.962
						TBCK	1679.73	7.07341e-162	1.53476e-161	10.9867	1539.59	140.132
						S1PR1	8361.8	0	0	10.9763	7663.6	698.195
						FBXW7	2283.56	4.89312e-219	1.18106e-218	10.9602	2092.63	190.93
						1700023F06RIK	1494.05	2.91881e-144	6.1233e-144	10.9029	1368.53	125.519
						UPP2	3818.96	0	0	10.8897	3497.76	321.199
						CTHRC1	8913.41	0	0	10.8638	8162.1	751.313
						DTX4	10165.7	0	0	10.8549	9308.21	857.508
						LYSMD4	1957.18	3.80453e-188	8.69786e-188	10.8074	1791.42	165.759
						ZDHHC2	30955.3	0	0	10.7989	28331.7	2623.56
						SORT1	19657.9	0	0	10.746	17984.3	1673.58
						PHYHIPL	12137.4	0	0	10.7436	11103.9	1033.53
						GM13889	21964.3	0	0	10.6711	20082.3	1881.94
						SNHG4	8878.01	0	0	10.6425	8115.46	762.551
						EPB4.1L4A	6657.28	0	0	10.6395	6085.32	571.956
						SIK2	4740.92	0	0	10.6361	4333.49	407.432
						SEMA4B	22424.6	0	0	10.6073	20492.7	1931.95
						DAK	6258.77	0	0	10.5622	5717.46	541.313
						KCNIP3	7707.26	0	0	10.5581	7040.43	666.829
						CDA	1448.34	7.37397e-140	1.5316e-139	10.5388	1322.82	125.519
						GM684	2479.58	2.03922e-237	5.07563e-237	10.4907	2263.79	215.79
						SOX6OS	3364.88	8.453E-321	2.3774E-320	10.4904	3072.04	292.843
						PIGV	7884.14	0	0	10.4472	7195.4	688.741
						SLC24A2	6493.78	0	0	10.4449	5926.39	567.393
						GSTM7	12587.3	0	0	10.4411	11487.1	1100.19
						LECT1	155358	0	0	10.4243	141759	13598.8
						PCDHB7	5106.6	0	0	10.4179	4659.35	447.244
						MIR22HG	3253.18	3.09729930929004E-310	8.55787022927134E-310	10.4115	2968.1	285.08
						TRP53RK	2982.45	9.9669e-285	2.66789e-284	10.3668	2720.07	262.381
						MAP3K5	2449.43	1.75121e-234	4.33454e-234	10.351	2233.64	215.79
						SNCG	764554	0	0	10.336	697109	67444.6
						MLLT1	1587.25	6.00714e-153	1.28303e-152	10.3268	1447.12	140.132
						ANKRD39	9289.62	0	0	10.2503	8463.9	825.721
						FGD1	2396.6	2.63335e-229	6.45548e-229	10.1229	2181.13	215.465
						PLA2G7	32183.3	0	0	10.0751	29277.4	2905.92
						SLC25A18	4215.08	0	0	10.0478	3833.55	381.532
						ACAD11	3692.82	0	0	10.0262	3357.9	334.912
						NDP	8337.92	0	0	10.0074	7580.44	757.48
						DTNB	1819.43	1.10654e-174	2.46287e-174	9.97639	1653.67	165.759
						MKNK1	9136.62	0	0	9.9682	8303.61	833.01
						VIPAS39	8430.83	0	0	9.9087	7657.98	772.854
						DTNA	6758.26	0	0	9.88032	6137.12	621.146
						ELL2	4302.1	0	0	9.87523	3906.51	395.587
						COPS7B	4131.51	0	0	9.7998	3748.95	382.554
						PRR7	9365.67	0	0	9.79359	8497.97	867.707
						ALPL	16057.7	0	0	9.76355	14565.8	1491.86
						AREL1	2934.23	2.43095e-279	6.46194e-279	9.72685	2660.69	273.54
						DHRS11	3954.13	0	0	9.66379	3583.33	370.8
						CALR4	7279.77	0	0	9.63287	6595.12	684.647
						MBD4	3010.83	2.57479e-286	6.90413e-286	9.62006	2727.33	283.504
						PLCH1	1331.14	3.50269e-128	7.09481e-128	9.60503	1205.62	125.519
						LIX1	67925.5	0	0	9.58696	61509.5	6415.96
						ZFP87	5845.98	0	0	9.58674	5293.79	552.198
						A930004D18RIK	3452.4	0	0	9.53617	3124.73	327.671
						FAM109A	2818.18	4.65871e-268	1.21912e-267	9.52944	2550.53	267.647
						CASKIN1	2759.65	1.52176e-262	3.93895e-262	9.51772	2497.27	262.381
						CHST14	2045.07	2.23599e-195	5.18749e-195	9.49847	1850.27	194.797
						RP23-222K15.31	5852.37	0	0	9.4648	5293.13	559.244
						APEH	5950.9	0	0	9.43756	5380.75	570.143
						LCA5L	2685.97	2.54988e-255	6.52308e-255	9.3752	2427.08	258.883
						4933407L21RIK	4719.87	0	0	9.35971	4264.27	455.598
						TATDN3	4094.69	0	0	9.35912	3699.42	395.274
						DZANK1	2223.63	8.32276e-212	1.98355e-211	9.30458	2007.84	215.79
						PHACTR1	14835.5	0	0	9.29454	13394.4	1441.1
						C130071C03RIK	7121.47	0	0	9.27889	6428.65	692.825
						PCDHB9	10198.5	0	0	9.22277	9200.85	997.623
						DNAJC6	3486.93	0	0	9.21685	3145.64	341.292
						FABP7	5.98941e+06	0	0	9.16194	5.40001e+06	589397
						SOCS2	34784.8	0	0	9.13097	31351.3	3433.51
						NGB	3016.46	1.74749e-285	4.68032e-285	9.10454	2717.93	298.525
						DHFR	3991.27	0	0	9.09747	3596	395.274
						ZFP445	2699.14	8.53213e-256	2.18552e-255	9.0847	2431.5	267.647
						FAM20C	2910.86	1.65035e-275	4.36091e-275	9.06659	2621.7	289.16
						HACE1	2938.26	5.84924e-278	1.55066e-277	9.03358	2645.42	292.843
						TRIQK	7301.06	0	0	9.02483	6572.76	728.298
						HPS1	2892.53	1.35733e-273	3.57774e-273	9.0032	2603.37	289.16
						CRABP1	25096.3	0	0	8.9868	22583.4	2512.95
						BDH1	8586.89	0	0	8.98234	7726.68	860.209
						FBRSL1	7580.2	0	0	8.97997	6820.66	759.541
						FAM117A	3323.21	1.3132694386E-313	3.65344041317E-313	8.9741	2990.03	333.184
						PARP11	1650.82	2.25316e-157	4.85144e-157	8.95921	1485.07	165.759
						CXCL2	12241.4	0	0	8.94431	11010.4	1231
						CDC42EP2	65122.2	0	0	8.90929	58550.3	6571.83
						EIF4ENIF1	3779.12	0	0	8.88706	3396.89	382.229
						LRRC4B	12304.4	0	0	8.88374	11059.5	1244.91
						FNDC4	25795	0	0	8.86211	23179.4	2615.56
						2900089D17RIK	1372.83	5.20563e-131	1.06268e-130	8.79667	1232.7	140.132
						SCG5	44478.1	0	0	8.76261	39922.1	4555.96
						RBP1	135498	0	0	8.74218	121590	13908.4
						E430024P14RIK	3039.07	2.95293e-286	7.91655e-286	8.73966	2727.04	312.03
						ACN9	7961.5	0	0	8.7285	7143.13	818.369
						NSUN5	6179.91	0	0	8.72373	5544.36	635.55
						MVD	39850.9	0	0	8.70039	35742.8	4108.18
						MOB1A	11270.1	0	0	8.69366	10107.5	1162.63
						RNF181	28441.2	0	0	8.69232	25506.8	2934.4
						SMIM1	16411.1	0	0	8.6811	14716	1695.17
						ALKBH4	1879.95	4.38968e-178	9.83687e-178	8.65079	1685.15	194.797
						CTDNEP1	9514.25	0	0	8.60245	8523.44	990.815
						UMPS	8359.18	0	0	8.59752	7488.21	870.973
						PTPRZ1	98499.7	0	0	8.58086	88218.8	10280.9
						CRABP2	11392.9	0	0	8.57333	10202.8	1190.06
						SFRP5	444974	0	0	8.57046	398480	46494.6
						SHD	4278.5	0	0	8.56636	3831.26	447.244
						LAPTM5	1337.19	3.49888e-127	7.07049e-127	8.54235	1197.06	140.132
						STARD8	8555.99	0	0	8.54126	7659.25	896.735
						KALRN	2624.86	6.01989e-247	1.52167e-246	8.52897	2349.4	275.461
						PEX11A	37619.7	0	0	8.51155	33664.6	3955.16
						NWD1	1958.94	5.13149e-185	1.16659e-184	8.50494	1752.84	206.097
						ECHDC2	14482	0	0	8.50204	12957.9	1524.1
						RBM46	4750.16	0	0	8.46436	4248.26	501.899
						A230065H16RIK	17022.6	0	0	8.4392	15219.2	1803.4
						WDR44	3870.76	0	0	8.42907	3460.24	410.513
						FLT3L	2750.09	6.0735e-258	1.56095e-257	8.39101	2457.25	292.843
						SLC25A40	1792.79	3.21209e-169	7.06721e-169	8.38977	1601.86	190.93
						ZFP91	21697.8	0	0	8.36618	19381.2	2316.61
						PDGFRB	8195.7	0	0	8.35328	7319.46	876.238
						CTXN1	15157.7	0	0	8.35272	13537	1620.67
						FHDC1	12873	0	0	8.33977	11494.7	1378.3
						CSRNP3	1818.18	2.11011e-171	4.66494e-171	8.3337	1623.38	194.797
						MIS12	7406.7	0	0	8.31626	6611.67	795.03
						TEKT1	1812.79	8.19157e-171	1.80893e-170	8.30601	1617.99	194.797
						SHISA4	159407	0	0	8.29853	142264	17143.3
						ARL5C	1897.82	1.84169e-178	4.13176e-178	8.23779	1692.38	205.44
						BAI1	6549.37	0	0	8.21802	5838.88	710.497
						KLHL13	20622.4	0	0	8.20348	18381.7	2240.72
						GM14005	14008.5	0	0	8.1993	12485.7	1522.78
						ZFP101	3064.96	5.47907e-286	1.46832e-285	8.199	2731.77	333.184
						1700019D03RIK	2533.33	5.23042e-237	1.30045e-236	8.19667	2257.87	275.461
						PHLDB2	9225.59	0	0	8.19388	8222.14	1003.45
						9930104L06RIK	5136.9	0	0	8.18707	4577.76	559.145
						HMCN1	9318.92	0	0	8.16372	8301.98	1016.94
						SMIM13	3433.42	1.32716E-319	3.72358E-319	8.15995	3058.59	374.83
						PTN	282486	0	0	8.15842	251642	30844.4
						NPAT	4019.62	0	0	8.13422	3579.55	440.061
						VWC2	23254.4	0	0	8.13268	20708.1	2546.28
						TTYH3	5100.97	0	0	8.12602	4542.03	558.948
						IL3RA	5302.44	0	0	8.12257	4721.19	581.244
						PEX10	5880.85	0	0	8.11343	5235.56	645.295
						ADAMTS17	12841.4	0	0	8.08871	11428.5	1412.9
						HTRA1	81827	0	0	8.07883	72814.1	9012.94
						ANKMY2	7644.25	0	0	8.07286	6801.71	842.54
						PIK3CA	10215.8	0	0	8.06766	9089.19	1126.62
						HCFC1	4239.44	0	0	8.05512	3771.26	468.182
						D330050G23RIK	2475.22	6.31728e-231	1.55194e-230	8.04882	2201.68	273.54
						R74862	10048.5	0	0	8.02902	8935.55	1112.91
						HEY2	55686.7	0	0	8.02609	49517.2	6169.53
						FN3KRP	3891.04	0	0	8.01712	3459.52	431.517
						ARHGAP42	9289.56	0	0	8.00069	8257.47	1032.09
						TMEM189	9530.63	0	0	7.9775	8469.02	1061.61
						STBD1	6419.77	0	0	7.95216	5702.65	717.12
						HDAC6	2531.46	1.87769e-235	4.65511e-235	7.92917	2247.95	283.504
						ANAPC1	8807.21	0	0	7.90539	7818.24	988.975
						CAMK2N1	47998.8	0	0	7.89795	42604.5	5394.37
						FBLN5	440707	0	0	7.89275	391149	49558
						PDPN	69871.2	0	0	7.8472	61973.6	7897.54
						PGPEP1	20134.5	0	0	7.84668	17858.6	2275.94
						TLR3	6911.01	0	0	7.84659	6129.8	781.206
						HEMK1	3801.25	0	0	7.82234	3370.38	430.866
						2010320O07RIK	4744.76	0	0	7.82212	4206.93	537.825
						WDR24	1713.16	9.02737e-160	1.95258e-159	7.79713	1518.42	194.74
						IGFBP4	204435	0	0	7.78289	181158	23276.5
						NPB	3783.2	0	0	7.76721	3351.68	431.517
						ZFP954	4080.37	0	0	7.71535	3612.19	468.182
						FAM199X	4271.4	0	0	7.70821	3780.9	490.503
						SLC4A4	75965	0	0	7.66533	67198.5	8766.55
						IL25	8311.85	0	0	7.65398	7351.39	960.466
						GSTT3	7690.37	0	0	7.64348	6800.64	889.731
						TMEM203	14358.3	0	0	7.6128	12691.2	1667.09
						VHL	6358.39	0	0	7.60306	5619.31	739.085
						ALOX12	1204.38	2.00523e-112	3.91627e-112	7.59463	1064.25	140.132
						VTN	6644.36	0	0	7.58109	5870.06	774.303
						ACOT6	3540.75	0	0	7.57179	3127.68	413.07
						XKR8	1666.52	1.78895e-154	3.83339e-154	7.55516	1471.72	194.797
						SFXN1	62981.2	0	0	7.54415	55609.9	7371.26
						TRAPPC9	9116.11	0	0	7.54376	8049.12	1066.99
						GPR124	4149.29	0	0	7.50922	3661.67	487.623
						CENPO	1418.07	1.31079e-131	2.67942e-131	7.50258	1251.29	166.781
						SAP30L	2924.37	3.61241e-268	9.46039e-268	7.47733	2579.41	344.964
						ADPRM	8323.1	0	0	7.47229	7340.71	982.391
						TNXB	3965.88	0	0	7.44357	3496.19	469.693
						APOE	4.4772e+07	0	0	7.40087	3.94425e+07	5.32945e+06
						2310009B15RIK	15917.5	0	0	7.385	14019.1	1898.33
						MPI	6877.9	0	0	7.36084	6055.27	822.633
						BDH2	4358.26	0	0	7.35668	3836.73	521.53
						HEPACAM	40026.9	0	0	7.33311	35223.5	4803.35
						NKIRAS1	22553.6	0	0	7.32882	19845.7	2707.89
						FZD8	3663.18	0	0	7.32425	3223.12	440.061
						RNF24	4620.25	0	0	7.32167	4065.04	555.207
						ZDHHC18	4209.88	0	0	7.31899	3703.82	506.057
						GRIK5	5023.03	0	0	7.31861	4419.2	603.83
						ALDOC	394944	0	0	7.2784	347236	47707.7
						HEBP2	1785.03	8.19692e-164	1.78555e-163	7.27206	1569.24	215.79
						NOL3	12383	0	0	7.27126	10885.9	1497.11
						GRAMD1B	27345.3	0	0	7.25839	24034.1	3311.22
						AK5	4015.29	0	0	7.24369	3528.22	487.074
						AAAS	4358.49	0	0	7.23946	3829.52	528.978
						RBBP9	20673.7	0	0	7.21857	18158.2	2515.48
						EPHX1	2300.95	6.8348e-210	1.62584e-209	7.21044	2020.7	280.247
						TECPR2	1359.99	4.18203e-125	8.42018e-125	7.20463	1194.23	165.759
						CCDC91	12548.1	0	0	7.20074	11018	1530.12
						AQP2	1027.73	5.01463e-95	9.38602e-95	7.1878	902.208	125.519
						MTMR11	7103.41	0	0	7.18296	6235.33	868.073
						LIPE	3228.81	1.11835e-292	3.02403e-292	7.16854	2833.54	395.274
						MEIS3	7629.68	0	0	7.16593	6695.35	934.33
						INF2	8844.36	0	0	7.15203	7759.43	1084.93
						LRRC42	6199.84	0	0	7.15137	5439.25	760.589
						UBXN8	16333.5	0	0	7.14163	14327.3	2006.17
						SLC12A2	58061.4	0	0	7.13016	50919.9	7141.48
						TNKS2	13146.4	0	0	7.1171	11526.8	1619.59
						GPX1	314353	0	0	7.11433	275613	38740.5
						ZMAT1	8171.4	0	0	7.11272	7164.17	1007.23
						MFN2	9801.16	0	0	7.09679	8590.66	1210.5
						TLCD1	65998.8	0	0	7.09413	57844.9	8153.92
						4931414P19RIK	1133.67	3.12774e-104	5.99574e-104	7.09001	993.539	140.132
						EIF2AK2	4867.45	0	0	7.0773	4264.84	602.608
						PPIL1	14780.5	0	0	7.07228	12949.5	1831.02
						PRUNE	4611.36	0	0	7.0719	4040.07	571.285
						MTMR10	5658.83	0	0	7.06508	4957.18	701.645
						FHL1	30107	0	0	7.06134	26372.3	3734.75
						TMEM158	17024.1	0	0	7.05779	14911.4	2112.76
						VARS2	1127.64	1.60303e-103	3.06485e-103	7.04699	987.51	140.132
						NPAS3	6112.8	0	0	7.04426	5352.9	759.896
						NMRK1	7983.08	0	0	7.04248	6990.46	992.614
						PTPRT	13153.9	0	0	7.0417	11518.2	1635.71
						ZFP61	4228.92	0	0	7.03591	3702.66	526.252
						LRAT	1563.43	1.60018e-142	3.34477e-142	7.02591	1368.63	194.797
						DGCR2	14220.9	0	0	7.02568	12448.9	1771.92
						HOXB8	6307.38	0	0	7.01297	5520.24	787.147
						HCN2	2855.77	9.54416e-258	2.45112e-257	7.00673	2499.1	356.671
						OLFML3	18037	0	0	6.99919	15782.2	2254.85
						FADS3	11370.9	0	0	6.99291	9948.28	1422.62
						HMGB3	40795.6	0	0	6.99136	35690.6	5104.96
						ATG5	14335.8	0	0	6.98738	12541	1794.8
						CDH15	15191.4	0	0	6.9785	13287.4	1904.05
						USP50	3732.94	0	0	6.97327	3264.76	468.182
						NXN	7621.62	0	0	6.96674	6664.94	956.681
						DLG5	3395.08	7.37069e-305	2.02156e-304	6.93908	2967.44	427.642
						TCEAL3	24481.9	0	0	6.93631	21397.1	3084.8
						AP5S1	10370.4	0	0	6.9308	9062.79	1307.61
						ALG3	12367.8	0	0	6.92825	10807.9	1559.97
						TMEFF1	4149.71	0	0	6.87715	3622.91	526.803
						OMG	4100.54	0	0	6.8739	3579.76	520.776
						DONSON	3335.08	1.05907e-298	2.88408e-298	6.87047	2911.33	423.746
						ANKIB1	6145.89	0	0	6.86324	5364.29	781.597
						DUSP19	6464.41	0	0	6.85312	5641.24	823.164
						NUDT12	1616.87	3.07447e-146	6.47642e-146	6.8452	1410.77	206.097
						PCDH7	5721.32	0	0	6.84347	4991.88	729.437
						SSBP3	10188.5	0	0	6.84107	8889.14	1299.38
						VEGFB	8382.79	0	0	6.83877	7313.39	1069.4
						2610021A01RIK	1307	1.26e-118	2.49577e-118	6.83663	1140.22	166.781
						NAA40	2094.99	1.49322e-188	3.41889e-188	6.82743	1827.35	267.647
						NDST2	2093.7	2.12398e-188	4.86226e-188	6.82262	1826.06	267.647
						MCTS2	10004.8	0	0	6.81841	8725.16	1279.65
						CPQ	73201	0	0	6.81604	63835.5	9365.48
						2310022B05RIK	78602	0	0	6.81064	68538.6	10063.5
						PLA2G15	2150.05	3.01311e-193	6.95884e-193	6.80528	1874.59	275.461
						SNX32	13561.9	0	0	6.79848	11822.8	1739.04
						PCCB	17527.6	0	0	6.79691	15279.6	2248.02
						DYM	5533.77	0	0	6.7886	4823.28	710.497
						MIA	3123.4	5.91147e-279	1.56957e-278	6.78318	2722.1	401.301
						ASNSD1	11614.8	0	0	6.78216	10122.3	1492.49
						SOGA1	2217.87	4.97971e-199	1.16174e-198	6.77983	1932.79	285.08
						RORC	1515.29	8.17411e-137	1.68814e-136	6.7788	1320.49	194.797
						CEP162	2422.2	6.41518e-217	1.5417e-216	6.76273	2110.17	312.03
						TMEM86A	3514.53	4.54637151654E-313	1.263755787643E-312	6.76154	3061.72	452.813
						RTN1	30316.6	0	0	6.76002	26409.8	3906.77
						NEIL1	1671.66	1.52946e-150	3.2476e-150	6.75839	1456.2	215.465
						AW011738	4275.8	0	0	6.75508	3724.45	551.355
						FAM117B	1510.32	3.2095e-136	6.62142e-136	6.75329	1315.52	194.797
						GM14698	14472.5	0	0	6.73955	12602.6	1869.94
						E130114P18RIK	37028.3	0	0	6.73226	32239.5	4788.8
						RRM2	4334.08	0	0	6.72541	3773.06	561.015
						LYRM7	2201.67	4.25897e-197	9.90911e-197	6.72299	1916.59	285.08
						TSPAN13	34757.9	0	0	6.70943	30249.4	4508.49
						PTGES	17530.5	0	0	6.70499	15255.3	2275.22
						KCNMB4	20721.7	0	0	6.69218	18027.8	2693.87
						KANK1	14270.4	0	0	6.68589	12413.7	1856.7
						KCNH2	21025.6	0	0	6.68442	18289.5	2736.13
						FJX1	24536.1	0	0	6.67091	21337.5	3198.59
						RNF157	2148.53	6.50959e-192	1.49939e-191	6.66654	1868.28	280.247
						POT1A	3835.73	0	0	6.66544	3335.34	500.393
						ZFP710	3143.05	3.7191e-279	9.88039e-279	6.66247	2732.87	410.188
						KCTD2	3336.14	6.02535e-296	1.63599e-295	6.65447	2900.3	435.842
						DVL1	2506.5	3.35763e-223	8.15854e-223	6.64945	2178.83	327.671
						DCLK1	108388	0	0	6.63794	94197.6	14190.8
						CAR5B	12185.8	0	0	6.63077	10588.8	1596.93
						STOM	2858.9	7.77806e-254	1.9861e-253	6.62721	2484.08	374.83
						NOC3L	4081.97	0	0	6.62691	3546.76	535.206
						HMGN5	14388.7	0	0	6.6203	12500.5	1888.21
						HSF4	3348.82	1.98825e-296	5.40165e-296	6.60989	2908.76	440.061
						PITPNC1	14925.1	0	0	6.58395	12957.1	1967.98
						DOK1	3633.61	1.2485E-320	3.51E-320	6.56888	3153.54	480.073
						ANGPTL4	80339.5	0	0	6.56812	69724	10615.5
						4930522L14RIK	3197.61	2.40283e-282	6.40942e-282	6.54605	2773.86	423.746
						ANKRD24	7563.94	0	0	6.53405	6559.98	1003.97
						RNF166	10907.7	0	0	6.53315	9459.71	1447.96
						DDAH1	42705.3	0	0	6.52425	37029.7	5675.7
						FAHD1	7403.65	0	0	6.51349	6418.27	985.38
						TOPORSOS	21596.6	0	0	6.51229	18721.8	2874.84
						BTRC	8539.87	0	0	6.50748	7402.35	1137.51
						G6PDX	4359.22	0	0	6.49109	3777.3	581.92
						TBX2	15163.7	0	0	6.48427	13137.7	2026.08
						GOT1	13881.6	0	0	6.47958	12025.7	1855.94
						GATSL3	16197.1	0	0	6.47138	14029.2	2167.89
						2700046G09RIK	3223.4	1.69813e-283	4.54018e-283	6.46994	2791.89	431.517
						TM7SF2	30635.6	0	0	6.46328	26530.8	4104.85
						LFNG	9661.12	0	0	6.45095	8364.49	1296.63
						B3GAT2	14618.9	0	0	6.44652	12655.7	1963.19
						PPFIA1	7277.41	0	0	6.43316	6298.37	979.047
						OCRL	6916.68	0	0	6.43043	5985.82	930.859
						ILF3	6972.23	0	0	6.42773	6033.56	938.676
						PMEPA1	93122.6	0	0	6.42245	80576.5	12546.1
						GM13479	1601.47	5.43278e-142	1.13404e-141	6.42144	1385.68	215.79
						1190002N15RIK	16523.1	0	0	6.4101	14293.3	2229.81
						ACAD12	1442.38	5.03719e-128	1.01985e-127	6.40667	1247.64	194.74
						RDH10	9096.82	0	0	6.38986	7865.83	1230.99
						SMOC1	5730.49	0	0	6.38601	4954.64	775.858
						PARP10	1970.1	1.63511e-173	3.6317e-173	6.36079	1702.45	267.647
						SHISA7	3020.75	3.83106e-264	9.94994e-264	6.34464	2609.46	411.286
						TEX9	4333.78	0	0	6.34194	3743.5	590.277
						ATXN7L3	3312.19	4.57587e-289	1.23081e-288	6.33291	2860.5	451.688
						NOXO1	1507.04	5.68957e-133	1.16561e-132	6.31229	1300.94	206.097
						AACS	23304.2	0	0	6.2924	20108.5	3195.68
						TMEM18	4102.8	0	0	6.27955	3539.2	563.607
						MTMR3	3571.87	3.2870362045601E-310	9.08029773218877E-310	6.26514	3080.23	491.645
						PPP1R3FOS	1017.92	2.73457e-90	5.05532e-90	6.264	877.787	140.132
						AGPAT4	1943.82	2.6909e-170	5.93564e-170	6.26263	1676.18	267.647
						FGFRL1	4601.55	0	0	6.25462	3967.26	634.293
						GRAMD3	8050.85	0	0	6.24819	6940.11	1110.74
						NEU1	13491.7	0	0	6.24129	11628.5	1863.16
						SLC38A6	1013.1	1.07601e-89	1.98493e-89	6.22961	872.969	140.132
						BTAF1	2497.48	2.36371e-217	5.6894e-217	6.21375	2151.27	346.212
						LRP1	17925.3	0	0	6.21327	15440.3	2485.05
						GPER1	4526.69	0	0	6.21082	3898.93	627.764
						DCLK2	12680.1	0	0	6.20975	10921.4	1758.75
						RNF19B	2798.75	6.8535e-243	1.71979e-242	6.19419	2409.72	389.029
						SCYL3	3337.16	8.79333e-289	2.36476e-288	6.18741	2872.85	464.307
						RN7SK	3751.28	4.9E-324	1.5E-323	6.18346	3229.07	522.211
						MEIG1	7724.71	0	0	6.17193	6647.64	1077.08
						NTHL1	6725.39	0	0	6.16906	5787.27	938.113
						TRNT1	16080.5	0	0	6.15531	13833.2	2247.36
						GNA12	11515.3	0	0	6.15237	9905.3	1610
						SLC25A20	12104.2	0	0	6.14817	10410.8	1693.33
						EEPD1	35430.4	0	0	6.13681	30465.9	4964.46
						FMO1	64168.4	0	0	6.13652	55176.8	8991.55
						PALLD	16748.1	0	0	6.12139	14396.3	2351.8
						TC2N	1867.51	2.64319e-162	5.7414e-162	6.11753	1605.13	262.381
						RUFY3	5272.5	0	0	6.11448	4531.4	741.094
						RHBDD3	4083.67	0	0	6.11353	3509.6	574.07
						SPIRE1	7936.67	0	0	6.1048	6819.59	1117.09
						ALG8	5201.03	0	0	6.10444	4468.95	732.082
						PANX1	7054.62	0	0	6.10262	6061.38	993.242
						ZFP521	2540.53	1.48273e-219	3.58201e-219	6.10252	2182.84	357.694
						CNBD2	1956.1	1.05231e-169	2.31861e-169	6.10117	1680.64	275.461
						ASPSCR1	28000.9	0	0	6.09845	24056.3	3944.65
						CELSR2	19307.9	0	0	6.09726	16587.4	2720.47
						C030014I23RIK	4442.71	0	0	6.09426	3816.47	626.24
						ENTPD7	2917.2	1.86122e-251	4.73243e-251	6.09288	2505.92	411.286
						DIAP1	3541.92	3.41433e-304	9.34777e-304	6.07828	3041.52	500.393
						SOAT1	30314.6	0	0	6.0765	26030.7	4283.83
						FSD1	1524.31	1.40108e-132	2.86908e-132	6.07453	1308.85	215.465
						CHCHD10	122638	0	0	6.06953	105291	17347.4
						FBXL18	2233.27	5.99891e-193	1.38476e-192	6.06791	1917.3	315.973
						AMPD2	7444.29	0	0	6.06783	6391.03	1053.26
						SUZ12	3930.93	0	0	6.05238	3373.54	557.391
						NKAIN4	126471	0	0	6.05037	108533	17938.2
						RAD9A	5617.07	0	0	6.04442	4819.69	797.379
						CSK	11471.3	0	0	6.03098	9839.74	1631.53
						CDK5RAP2	5229.96	0	0	6.01432	4484.35	745.612
						SNX24	8544.08	0	0	6.00982	7325.21	1218.87
						PCGF6	1916.79	2.37395e-165	5.18758e-165	6.00734	1643.25	273.54
						CDC42BPG	2282.32	2.61861e-196	6.08437e-196	6.00406	1956.46	325.856
						0610007P14RIK	146903	0	0	5.99867	125913	20990.2
						FILIP1L	2048.71	2.06452e-176	4.61367e-176	5.99592	1755.86	292.843
						CMTM3	32939.1	0	0	5.99177	28228	4711.12
						RWDD3	3908.96	0	0	5.99096	3349.82	559.145
						SLC25A1	17126.8	0	0	5.98449	14674.7	2452.12
						SPRED2	5327.01	0	0	5.98414	4564.28	762.729
						C920006O11RIK	3172.73	7.10128e-271	1.86645e-270	5.96388	2717.13	455.598
						RTCA	13706.5	0	0	5.9602	11737.2	1969.27
						MTHFD1L	2275.68	5.64222e-195	1.3079e-194	5.94502	1948.01	327.671
						ACOX3	10166.7	0	0	5.93957	8701.67	1465.03
						P4HA3	19059.2	0	0	5.93686	16311.7	2747.53
						NEK8	11037	0	0	5.93267	9444.99	1592.03
						GPX3	2069.25	2.20034e-177	4.92197e-177	5.93158	1770.72	298.525
						SLC46A1	8124.75	0	0	5.93154	6952.61	1172.14
						ADHFE1	2538.54	6.40713e-217	1.54003e-216	5.92988	2172.22	366.318
						COX4I2	6403.99	0	0	5.92899	5479.76	924.232
						BRPF1	2778.88	4.61762e-237	1.14829e-236	5.92466	2377.57	401.301
						SCD2	598226	0	0	5.91883	511763	86463.4
						INIP	9127.38	0	0	5.91683	7807.79	1319.59
						CHID1	14271.9	0	0	5.91371	12207.6	2064.28
						DPP7	10654.2	0	0	5.91346	9113.12	1541.08
						NDST1	6940.04	0	0	5.90687	5935.24	1004.8
						CUL3	11251.4	0	0	5.89521	9619.62	1631.77
						ZFP426	3693.06	5.91226295496E-313	1.642440688875E-312	5.88628	3156.77	536.293
						MATCH6	8055.94	0	0	5.88491	6885.86	1170.09
						GKAP1	33555.9	0	0	5.87598	28675.7	4880.16
						CNTFR	103267	0	0	5.87395	88244.5	15023
						ACSBG1	229374	0	0	5.8693	195983	33391.1
						NES	6593.67	0	0	5.868	5633.62	960.058
						GM14295	8311.02	0	0	5.86405	7100.21	1210.8
						RP23-395C1.4	6880.42	0	0	5.8629	5877.87	1002.55
						NPRL3	2365.65	2.4406e-201	5.71503e-201	5.85767	2020.68	344.964
						PRR13	63423.6	0	0	5.84795	54161.9	9261.69
						DHCR7	56978.5	0	0	5.84353	48652.6	8325.89
						NUP107	1938.45	2.99873e-165	6.54873e-165	5.83746	1654.94	283.504
						ASTN2	6332.27	0	0	5.82952	5405.07	927.191
						BTBD7	3108.37	7.54091e-263	1.95336e-262	5.82261	2652.77	455.598
						2610037D02RIK	2189.6	4.99321e-186	1.13758e-185	5.81696	1868.4	321.199
						PANK3	17998.2	0	0	5.8142	15357	2641.28
						GRINA	109660	0	0	5.78409	93496.1	16164.4
						IPPK	5983.2	0	0	5.77873	5100.56	882.644
						GM10221	47401.4	0	0	5.77571	40405.6	6995.78
						GRK4	3610.55	1.3213e-303	3.61316e-303	5.77485	3077.61	532.934
						PABPC4	4923.07	0	0	5.77219	4196.11	726.953
						ROM1	17058.4	0	0	5.77029	14538.8	2519.59
						ALDH9A1	29415.8	0	0	5.7617	25065.4	4350.36
						CD1D1	4071.03	0	0	5.75568	3468.42	602.608
						TOM1L1	4676.1	0	0	5.75102	3983.45	692.652
						PCNX	4247.44	0	0	5.74169	3617.42	630.027
						SC5D	81995.7	0	0	5.73731	69825.4	12170.4
						TMEM50B	6898.71	0	0	5.72863	5873.43	1025.28
						ZFP511	9080.07	0	0	5.71371	7727.6	1352.47
						SOX5	7727.92	0	0	5.71083	6576.36	1151.56
						FNTB	17052.5	0	0	5.70753	14510.2	2542.3
						OGN	8571.71	0	0	5.70702	7293.69	1278.02
						AHCY	2117.8	1.75044e-178	3.92768e-178	5.70247	1801.83	315.973
						SCD1	303394	0	0	5.69914	258105	45288.5
						SIRT5	5133.91	0	0	5.69499	4367.08	766.829
						UBXN11	1958.74	4.17573e-165	9.11333e-165	5.6887	1665.9	292.843
						APC2	9549.01	0	0	5.68772	8121.17	1427.84
						G2E3	3784.86	7.46456127E-316	2.081211954E-315	5.68385	3218.59	566.269
						PPP1R14C	97108.2	0	0	5.68028	82571.7	14536.5
						IRAK1BP1	15806.6	0	0	5.68014	13440.4	2366.21
						LSAMP	67361.1	0	0	5.66584	57255.7	10105.4
						GM26737	1111.56	1.58972e-94	2.96948e-94	5.66475	944.775	166.781
						RBPMS2	2732.75	1.3299e-228	3.25668e-228	5.65598	2322.18	410.57
						OGFOD1	3844.94	7.4663E-320	2.09523E-319	5.64653	3266.45	578.488
						TSPAN7	246971	0	0	5.64263	209792	37179.8
						GJA1	61738.2	0	0	5.64171	52442.7	9295.52
						FCRLS	5418.54	0	0	5.64028	4602.53	816.011
						MED11	4079.01	0	0	5.63255	3464.01	614.999
						TBC1D19	17138.9	0	0	5.63201	14554.6	2584.27
						HIST2H3C2	13785.8	0	0	5.63086	11706.7	2079.03
						NUDT7	23032.2	0	0	5.62986	19558.2	3474.01
						TRIT1	4305.89	0	0	5.62868	3656.31	649.585
						HRSP12	60301.5	0	0	5.62443	51198.6	9102.91
						STX17	12102.2	0	0	5.62202	10274.6	1827.57
						MBD5	2997.67	1.2673e-249	3.21342e-249	5.6156	2544.55	453.121
						MVK	45565.6	0	0	5.60249	38664.3	6901.27
						GPR137	13834.1	0	0	5.59748	11737.2	2096.88
						SLAIN1	9557.63	0	0	5.59687	8108.82	1448.81
						RP23-402K24.5	1281.23	4.99835e-108	9.65401e-108	5.59584	1086.98	194.249
						TNIP1	4213.26	0	0	5.59353	3574.26	638.998
						STARD4	12749.6	0	0	5.59204	10815.5	1934.1
						CPLX2	6135.53	0	0	5.58977	5204.46	931.069
						3010026O09RIK	2871.22	1.06937e-238	2.66648e-238	5.58774	2435.37	435.842
						NPL	7663.5	0	0	5.58134	6499.07	1164.43
						HSD17B12	138325	0	0	5.58037	117304	21020.9
						ZFP362	7498.13	0	0	5.57618	6357.93	1140.2
						ABHD1	2607.02	1.0453e-216	2.51077e-216	5.56941	2210.18	396.843
						NPY	3680.4	2.29748e-304	6.29254e-304	5.56655	3119.92	560.477
						NHS	2699.88	3.20489e-224	7.79427e-224	5.56449	2288.6	411.286
						CYP4V3	15705.2	0	0	5.55708	13310.1	2395.15
						CACHD1	3082.74	2.8155e-255	7.20126e-255	5.55254	2612.28	470.466
						GM4799	1751.57	3.34881e-146	7.05325e-146	5.54432	1483.92	267.647
						NTRK2	238755	0	0	5.54296	202264	36490.3
						CCDC28B	12285	0	0	5.54005	10406.6	1878.43
						UHMK1	5448.49	0	0	5.53375	4614.59	833.899
						NDUFAF5	5410.1	0	0	5.53368	4582.07	828.032
						MTIF3	10687.4	0	0	5.53055	9050.88	1636.52
						GLIS2	2816.67	4.76062e-233	1.17475e-232	5.52738	2385.16	431.517
						SOS2	6140.21	0	0	5.52619	5199.35	940.857
						NBL1	16488.3	0	0	5.5246	13961.2	2527.1
						HOXB7	20083.4	0	0	5.51692	17001.7	3081.73
						PAK1	7178.25	0	0	5.51301	6076.11	1102.14
						TYSND1	10990.3	0	0	5.50366	9300.42	1689.86
						SOD1	40438.4	0	0	5.50114	34218.2	6220.2
						C330018D20RIK	5560.6	0	0	5.49832	4704.9	855.697
						EBAG9	8934.82	0	0	5.49445	7559.06	1375.76
						MDN1	1877.23	8.19593e-156	1.76006e-155	5.49202	1588.07	289.16
						NFKBIL1	7659.76	0	0	5.48859	6479.26	1180.5
						CHAC2	9472.12	0	0	5.48786	8012.15	1459.98
						BBS9	2773.08	1.18742e-228	2.90831e-228	5.48459	2345.44	427.642
						TERF2IP	15435.4	0	0	5.48333	13054.6	2380.77
						UCP2	133024	0	0	5.48326	112506	20518.1
						VPS8	2235.06	8.60941e-185	1.95629e-184	5.4791	1890.09	344.964
						ARRB1	5417.66	0	0	5.46781	4580.03	837.634
						GAS8	9161.1	0	0	5.46512	7744.1	1417
						PTPN13	19334.1	0	0	5.46218	16342.2	2991.88
						LAMB2	3260.71	1.04035e-267	2.71987e-267	5.46192	2756.11	504.604
						ENPP2	3312.96	1.07567e-271	2.83098e-271	5.45178	2799.47	513.496
						UBA7	18111.1	0	0	5.45132	15303.7	2807.34
						SCG3	150113	0	0	5.44883	126835	23277.5
						MTERFD2	7135.51	0	0	5.44642	6028.62	1106.89
						GSTO2	1255.01	1.69882e-104	3.25883e-104	5.44266	1060.21	194.797
						PET100	36113.7	0	0	5.43917	30505.3	5608.44
						AI413582	46098.1	0	0	5.4352	38934.7	7163.44
						RPAP3	7240.32	0	0	5.43283	6114.79	1125.53
						4931406C07RIK	31902.4	0	0	5.42987	26940.8	4961.59
						CCDC122	6953.15	0	0	5.42306	5870.62	1082.53
						UBA3	26426.5	0	0	5.42154	22311.2	4115.29
						FAM193A	7298.64	0	0	5.42065	6161.89	1136.74
						GAP43	5303.57	0	0	5.41782	4477.18	826.381
						FAM210A	8846.29	0	0	5.4112	7466.47	1379.82
						AP1G2	2609.98	5.38283e-214	1.28755e-213	5.41115	2202.88	407.101
						1700037C18RIK	4127.58	0	0	5.40367	3483.01	644.564
						PMVK	119167	0	0	5.40344	100558	18609.9
						ZFAND1	17585.4	0	0	5.40019	14837.8	2747.64
						SLC2A8	13364	0	0	5.39848	11275.4	2088.62
						PTGFRN	22046.1	0	0	5.39743	18600	3446.09
						GM13111	10611.5	0	0	5.39592	8952.43	1659.11
						AGO2	8901.7	0	0	5.39377	7509.45	1392.25
						AGPAT5	35782.8	0	0	5.39071	30183.6	5599.2
						SFXN5	23383.2	0	0	5.38775	19722.6	3660.64
						CD27	7424.49	0	0	5.38758	6262.16	1162.33
						CNTN1	22433	0	0	5.38748	18921	3512.02
						1110019D14RIK	4566.27	0	0	5.38578	3851.2	715.069
						RAB12	11517.3	0	0	5.38338	9713	1804.26
						MT-ND3	198293	0	0	5.38253	167225	31068.1
						GBE1	12846.7	0	0	5.38196	10833.7	2012.97
						ADAMTS9	3568.16	1.8041e-290	4.86306e-290	5.38145	3009.01	559.145
						RASSF10	14828.4	0	0	5.37136	12501.1	2327.36
						NSDHL	104642	0	0	5.3698	88213.8	16427.8
						ATL3	5337.47	0	0	5.36457	4498.85	838.623
						MICAL2	5923.56	0	0	5.36406	4992.78	930.784
						UBE4A	6962.7	0	0	5.36186	5868.25	1094.44
						POLD4	19797.5	0	0	5.36171	16685.6	3111.99
						EVI5L	3433.54	5.11918e-279	1.35947e-278	5.35651	2893.38	540.161
						COX7A1	14277.1	0	0	5.33946	12025	2252.1
						S100B	356837	0	0	5.33904	300545	56291.9
						CPEB3	1232.98	1.19608e-101	2.2764e-101	5.32958	1038.19	194.797
						TMEM176B	239434	0	0	5.32709	201591	37842.7
						PDGFRL	4698.13	0	0	5.32555	3955.41	742.723
						THA1	4154.06	0	0	5.323	3497.08	656.976
						APH1B	11735	0	0	5.31537	9876.84	1858.16
						BC022687	10573.4	0	0	5.31123	8898.07	1675.33
						WFDC1	12943.1	0	0	5.30332	10889.8	2053.38
						CYBRD1	10494.6	0	0	5.29333	8827.01	1667.57
						HDDC3	6368.9	0	0	5.28416	5355.42	1013.49
						LARP1B	610.257	4.43211e-51	7.31303e-51	5.2827	513.124	97.133
						RMND5B	17313.8	0	0	5.28198	14557.7	2756.11
						SPECC1L	4649.71	0	0	5.27631	3908.87	740.834
						ERAP1	4009.23	2.27E-322	6.4E-322	5.26837	3369.63	639.597
						DET1	2730.18	1.25171e-220	3.02762e-220	5.26415	2294.34	435.842
						GTF2E1	5229.16	0	0	5.26235	4394.14	835.015
						DERL2	47686.4	0	0	5.2601	40068.9	7617.52
						CST3	2.50086e+06	0	0	5.25988	2.10135e+06	399506
						KIF3B	4427.4	0	0	5.25969	3720.11	707.287
						PIM2	2689.51	3.10183e-217	7.46083e-217	5.25689	2259.66	429.848
						EHD4	21094.7	0	0	5.25035	17719.7	3374.96
						POSTN	54182.9	0	0	5.24851	45511.6	8671.33
						ACBD4	25338.3	0	0	5.24565	21281.4	4056.95
						1700088E04RIK	8086.91	0	0	5.24179	6791.3	1295.61
						AGFG1	7884.85	0	0	5.24171	6621.6	1263.25
						RENBP	10959.7	0	0	5.23671	9202.41	1757.29
						ADCY2	5238.91	0	0	5.23438	4398.58	840.325
						ACBD5	27043.9	0	0	5.22368	22698.6	4345.32
						CEP350	3631.94	3.86552e-291	1.04299e-290	5.22348	3048.36	583.587
						GM21967	12062.7	0	0	5.22279	10124.3	1938.48
						ELOVL2	10560.5	0	0	5.21897	8862.37	1698.11
						KCNJ16	9612.07	0	0	5.21268	8064.9	1547.17
						SSBP4	41780.1	0	0	5.21103	35053.4	6726.76
						MDFIC	16340.6	0	0	5.2047	13707	2633.57
						CDR2	2335.33	8.93515e-188	2.04241e-187	5.19068	1958.1	377.233
						FMNL2	26364.1	0	0	5.19068	22105.4	4258.67
						1700084C01RIK	2319.99	1.54814e-186	3.52881e-186	5.18944	1945.16	374.83
						GSTT2	9965.99	0	0	5.18625	8355	1610.99
						LANCL2	4742.4	0	0	5.1853	3975.68	766.72
						TMEM191C	5744.42	0	0	5.17864	4814.7	929.723
						MMD2	647103	0	0	5.17085	542239	104865
						AP1G1	5550.14	0	0	5.16667	4650.12	900.022
						LAIR1	4179	0	0	5.16578	3501.22	677.772
						RIN2	11202.3	0	0	5.16441	9385.06	1817.26
						ARMC2	5044.54	0	0	5.1604	4225.68	818.866
						AP1S1	34999.8	0	0	5.15979	29317.8	5681.98
						TEX40	72469.8	0	0	5.15871	60702.8	11767.1
						TMUB1	13620.9	0	0	5.15744	11408.8	2212.1
						OSTM1	8401	0	0	5.15054	7035.1	1365.9
						MID1	3206.84	1.34561e-255	3.44488e-255	5.15049	2685.45	521.396
						2900076A07RIK	6166.35	0	0	5.1499	5163.67	1002.68
						ZFP462	11326.8	0	0	5.14916	9484.83	1842.02
						GALT	10382.6	0	0	5.14796	8693.78	1688.78
						FDPS	457493	0	0	5.14085	382993	74500
						AIG1	79243.3	0	0	5.14074	66338.8	12904.5
						SPATA2	4778.9	0	0	5.13702	4000.2	778.7
						KCNN4	124423	0	0	5.13672	104148	20275.2
						EPAS1	53186.4	0	0	5.12294	44500	8686.42
						TEKT5	8862.13	0	0	5.11816	7413.63	1448.49
						MRPL34	44832.1	0	0	5.11179	37496.8	7335.35
						MYO10	34641.7	0	0	5.11158	28973.5	5668.21
						ENDOG	23966	0	0	5.10448	20040.1	3925.98
						IQSEC1	10569.6	0	0	5.10446	8838.11	1731.45
						ARHGAP32	12003.8	0	0	5.1014	10036.4	1967.39
						GM10263	9651.62	0	0	5.10012	8069.42	1582.2
						3110056K07RIK	6930.36	0	0	5.09699	5793.68	1136.69
						TAF6	10239.6	0	0	5.09279	8558.99	1680.61
						HPS4	1666.56	2.26083e-133	4.63585e-133	5.09256	1393.02	273.54
						MEST	63727.2	0	0	5.08539	53255.1	10472.2
						GPR56	52570.2	0	0	5.08402	43929.5	8640.7
						NARG2	3122.52	3.91613e-247	9.90078e-247	5.08091	2609.03	513.496
						PDZD8	12975.7	0	0	5.08041	10841.7	2134.02
						GSS	6150.99	0	0	5.07774	5138.94	1012.05
						FNBP1	7692.12	0	0	5.0774	6426.43	1265.69
						MGST1	242437	0	0	5.07141	202506	39930.8
						ABHD3	35605.5	0	0	5.05845	29728.5	5877
						LRRC24	8077.2	0	0	5.05309	6742.81	1334.39
						NUP205	2890.98	2.44228e-228	5.97645e-228	5.05205	2413.3	477.686
						VANGL2	5650.8	0	0	5.05064	4716.88	933.917
						POLL	4157.54	0	0	5.04736	3470.04	687.497
						LXN	16405.3	0	0	5.04349	13690.7	2714.53
						TMEM141	9551.08	0	0	5.03979	7969.72	1581.36
						DDT	81885.7	0	0	5.03384	68314.6	13571.1
						D130020L05RIK	2811.42	1.31239e-221	3.18052e-221	5.03028	2345.21	466.218
						TMEM242	39449.5	0	0	5.0265	32903.5	6546.01
						BAI3	22034.8	0	0	5.02103	18375.1	3659.64
						ZFP770	1236.76	8.98079e-99	1.69684e-98	5.02003	1031.32	205.44
						ITPKB	13401.2	0	0	5.01851	11174.5	2226.66
						MLKL	1171.39	1.29608e-93	2.41478e-93	5.01513	976.647	194.74
						TTC32	11849.4	0	0	5.01155	9878.27	1971.1
						RIIAD1	3007.25	2.85802e-236	7.09698e-236	5.00978	2506.86	500.393
						MSRB2	11002	0	0	5.00743	9170.61	1831.4
						NDRG4	5551.83	0	0	5.00468	4627.25	924.584
						PARD6G	32486.7	0	0	4.99695	27069.5	5417.2
						MIB1	10927.2	0	0	4.99129	9103.32	1823.84
						KRIT1	7736.48	0	0	4.98926	6444.75	1291.73
						GALE	3508.9	1.966e-274	5.18904e-274	4.98898	2923.01	585.893
						ALDH4A1	1571.18	1.97853e-124	3.97664e-124	4.98816	1308.8	262.381
						SURF6	3585.83	2.79717e-280	7.4469e-280	4.98636	2986.83	598.999
						CACUL1	8456.87	0	0	4.98366	7043.54	1413.33
						PTDSS2	18450.9	0	0	4.98038	15365.7	3085.25
						UBE2E2	9657.32	0	0	4.97911	8042.14	1615.18
						GMNN	2978.38	9.8996e-233	2.43851e-232	4.96101	2478.73	499.643
						TUSC2	38788.8	0	0	4.95868	32279.2	6509.63
						NAT10	3327.68	2.71224e-259	6.98633e-259	4.95033	2768.44	559.244
						L3HYPDH	4132.46	5.36E-321	1.508E-320	4.94964	3437.89	694.573
						STMN3	8455.59	0	0	4.94855	7034.13	1421.45
						1700113A16RIK	8819.51	0	0	4.94589	7336.21	1483.3
						CLYBL	15800.4	0	0	4.93892	13139.9	2660.48
						DKK3	24696.9	0	0	4.93778	20537.6	4159.29
						MTCH1	109440	0	0	4.93449	90998.8	18441.4
						RGS19	5853.32	0	0	4.93313	4866.78	986.549
						NFE2L3	14506.5	0	0	4.9306	12060.5	2446.04
						ETV5	5063.71	0	0	4.92487	4209.05	854.653
						AS3MT	40429	0	0	4.92306	33603.3	6825.68
						ABHD4	232483	0	0	4.92297	193232	39251
						PFKFB2	2476.74	7.02906e-193	1.62175e-192	4.90927	2057.62	419.129
						RAMP2	140377	0	0	4.90339	116598	23779.1
						ACACA	12087.8	0	0	4.9016	10039.6	2048.22
						ZFP157	8167.03	0	0	4.89997	6782.78	1384.25
						JADE1	3220.05	2.35549e-249	5.97157e-249	4.89412	2673.74	546.316
						PYURF	32360.3	0	0	4.894	26869.9	5490.38
						STX2	3152.03	5.04322e-244	1.26876e-243	4.88947	2616.83	535.198
						NAV2	41860.4	0	0	4.88661	34749.3	7111.11
						CCDC142OS	1544.54	6.50885e-121	1.29595e-120	4.88661	1282.16	262.381
						SLC15A2	20124.2	0	0	4.88293	16703.5	3420.78
						SORCS2	8070.08	0	0	4.8805	6697.73	1372.35
						ERCC6L2	5042.09	0	0	4.8744	4183.77	858.315
						SRGAP1	4683.98	0	0	4.87206	3886.31	797.673
						SNX8	6931.46	0	0	4.86969	5750.57	1180.89
						POLB	14477.3	0	0	4.85698	12005.5	2471.81
						ZFP618	970.505	1.79128e-76	3.1885e-76	4.85493	804.747	165.759
						NQO2	10119.8	0	0	4.85415	8391.18	1728.66
						BET1L	27629.4	0	0	4.85241	22908.4	4721.03
						PBX3	6774.22	0	0	4.85231	5616.69	1157.53
						NDUFAF1	9505.46	0	0	4.85062	7880.77	1624.69
						MRPL39	17869.6	0	0	4.84892	14814.4	3055.2
						SEMA3G	9956.05	0	0	4.84678	8253.23	1702.83
						MIF	418276	0	0	4.84598	346727	71549.5
						H2AFY	44931.3	0	0	4.84059	37238.4	7692.94
						ABHD17A	17195.8	0	0	4.83882	14250.7	2945.08
						DIP2A	3268.04	3.47605e-251	8.83509e-251	4.8349	2707.95	560.085
						PIGYL	52210.4	0	0	4.83427	43261.5	8948.91
						ASB1	1653.92	1.77365e-128	3.59575e-128	4.83384	1370.41	283.504
						TUBB4B	125318	0	0	4.8292	103820	21498.3
						IGDCC3	2313.22	1.41672e-178	3.17938e-178	4.82907	1916.38	396.843
						TMEM208	111200	0	0	4.82903	92123.5	19077
						FGD5	1603.98	1.68753e-124	3.39374e-124	4.82289	1328.52	275.461
						GM16133	59302.3	0	0	4.82109	49114.8	10187.5
						TMEM2	3393.79	4.48062e-260	1.15522e-259	4.8154	2810.21	583.587
						ZFP612	3133.85	2.51588e-240	6.29038e-240	4.81209	2594.65	539.195
						GATAD2A	9462.68	0	0	4.81159	7834.43	1628.24
						PEBP1	782408	0	0	4.80567	647641	134766
						LRRC51	7303.17	0	0	4.8044	6044.96	1258.21
						GORASP2	19060.8	0	0	4.80299	15776.1	3284.64
						SPATS2L	17273.4	0	0	4.79409	14292.2	2981.21
						GYG	28698.7	0	0	4.7845	23737.4	4961.3
						PACSIN3	30345.4	0	0	4.78365	25098.7	5246.76
						GUCY1B3	3894.58	2.31245e-296	6.28119e-296	4.77552	3220.26	674.326
						AAMDC	87831.4	0	0	4.75936	72581.2	15250.2
						HIGD1B	2852.16	1.79137e-217	4.31327e-217	4.75688	2356.72	495.435
						PLA2G4A	4261.21	4.4E-323	1.24E-322	4.75676	3521	740.21
						GPATCH11	19246.2	0	0	4.75187	15900.1	3346.08
						TMEM176A	246197	0	0	4.7509	203387	42810.2
						S100A1	294439	0	0	4.74743	243209	51229.6
						GPM6A	36422.9	0	0	4.74636	30084.5	6338.43
						ST3GAL4	54115	0	0	4.74496	44695.5	9419.57
						UNC93B1	13484.1	0	0	4.74226	11135.9	2348.23
						PCP4L1	5629.13	0	0	4.7414	4648.69	980.446
						RPN1	51043.9	0	0	4.7377	42147.7	8896.23
						TEC	2126.01	2.44315e-162	5.30771e-162	4.73358	1755.21	370.8
						STRADA	3032.53	2.71701e-230	6.67004e-230	4.73282	2503.56	528.978
						RABGGTA	12091	0	0	4.73103	9981.28	2109.75
						TCF4	20569.6	0	0	4.73103	16980.4	3589.16
						NCOA7	6107.27	0	0	4.72885	5041.21	1066.05
						ENTPD1	11845.8	0	0	4.72869	9778.01	2067.81
						C2CD2	1709.74	6.21681e-131	1.26854e-130	4.72731	1411.22	298.525
						GTF3C1	4762.29	0	0	4.72538	3930.5	831.785
						SPOPL	4594.41	0	0	4.72221	3791.5	802.908
						SIAE	6303.21	0	0	4.72042	5201.33	1101.88
						SPHK1	9784.23	0	0	4.71657	8072.68	1711.55
						COL8A1	21085	0	0	4.71104	17393	3691.97
						SLC39A11	3243.57	2.48787e-245	6.27375e-245	4.70986	2675.51	568.065
						SYT11	147873	0	0	4.70985	121975	25897.9
						B630005N14RIK	4702.45	0	0	4.70866	3878.71	823.741
						CDPF1	22130.2	0	0	4.70753	18252.8	3877.36
						MADD	4741.25	0	0	4.70598	3910.33	830.927
						KATNAL2	3122.55	3.51679e-236	8.72969e-236	4.70594	2575.3	547.245
						PPIL3	16695.3	0	0	4.70491	13768.8	2926.48
						TTC39C	2862.16	1.16066e-216	2.78687e-216	4.70265	2360.26	501.899
						FAM114A1	31866.1	0	0	4.7019	26277.4	5588.67
						POP7	23990.6	0	0	4.70065	19782.2	4208.39
						MBD1	7322.92	0	0	4.69918	6038.01	1284.91
						DCLK3	5865.82	0	0	4.69766	4836.31	1029.51
						OPTN	6617.47	0	0	4.69694	5455.89	1161.58
						MAST2	1170.3	5.95062e-90	1.09875e-89	4.69653	964.857	205.44
						PFKFB3	6335.76	0	0	4.69427	5223.1	1112.65
						TMEM205	120403	0	0	4.69196	99249.4	21153.1
						HMGN3	228087	0	0	4.69058	188006	40081.5
						VPS37D	2250.75	1.06178e-170	2.34435e-170	4.68964	1855.16	395.587
						ARSG	2575.87	6.34617e-195	1.47058e-194	4.68859	2123.06	452.813
						CKM	1665.57	6.18139e-127	1.24785e-126	4.6876	1372.73	292.843
						BCL2L13	4055.58	7.38132e-305	2.02407e-304	4.68741	3342.5	713.08
						GPAM	4554.91	0	0	4.68728	3754.02	800.894
						SFRP4	10228	0	0	4.68418	8428.64	1799.39
						COX10	8613.61	0	0	4.68089	7097.36	1516.24
						TRIM37	3715.68	2.48698e-279	6.6096e-279	4.67899	3061.4	654.287
						GLUL	201132	0	0	4.67856	165713	35419.6
						TMBIM4	100228	0	0	4.67532	82568.1	17660.4
						TIMP1	12325.6	0	0	4.67363	10153.2	2172.44
						MCTS1	28765	0	0	4.67153	23693.2	5071.82
						ARHGEF6	11454.9	0	0	4.67145	9435.19	2019.75
						TTC28	8211.86	0	0	4.67144	6763.93	1447.93
						METTL15	4711.47	0	0	4.66778	3880.19	831.272
						TMTC3	2565.33	2.02752e-193	4.68573e-193	4.66147	2112.21	453.121
						THRB	1484.51	6.3032e-113	1.23208e-112	4.65784	1222.13	262.381
						PIAS3	7699.87	0	0	4.65755	6338.88	1360.99
						SLC1A3	35334.1	0	0	4.65581	29086.7	6247.39
						RAPH1	9571.31	0	0	4.65043	7877.4	1693.91
						MYEOV2	220626	0	0	4.6493	181572	39053.7
						NDUFA3	120167	0	0	4.64486	98879.5	21287.9
						VLDLR	53427.3	0	0	4.64252	43958.6	9468.68
						FAM154B	2114.96	1.58915e-159	3.43511e-159	4.64245	1740.13	374.83
						DNAJC17	10894.1	0	0	4.63692	8961.51	1932.64
						ELOVL5	113785	0	0	4.63494	93592.6	20192.8
						BCAN	190051	0	0	4.62951	156291	33759.7
						E330009J07RIK	4273.3	3.671753E-318	1.0274653E-317	4.62354	3513.41	759.896
						ASXL1	3917.41	5.19714e-292	1.40449e-291	4.6233	3220.77	696.639
						TMEM42	11388.1	0	0	4.62011	9361.8	2026.32
						ZFP768	10945.9	0	0	4.61938	8998	1947.88
						IL18BP	3788.31	2.64116e-282	7.04243e-282	4.61791	3113.98	674.326
						RP23-117O11.4	10126.1	0	0	4.61537	8322.78	1803.28
						PRAF2	41777.2	0	0	4.61472	34336.6	7440.67
						DPYSL5	4256.17	1.8418833E-316	5.1385119E-316	4.61366	3497.99	758.181
						CRYZ	13487.6	0	0	4.61358	11084.9	2402.67
						PHACTR4	2964.18	3.27697e-221	7.93185e-221	4.60359	2435.2	528.978
						SRCIN1	5966	0	0	4.60332	4901.27	1064.73
						NCOR2	5334.27	0	0	4.60257	4382.16	952.112
						TRIM11	6480.5	0	0	4.59942	5323.15	1157.35
						GM16740	933.501	3.48891e-71	6.10559e-71	4.59716	766.719	166.781
						WDR13	8291.09	0	0	4.59647	6809.61	1481.48
						PLEKHM3	1595.37	3.79152e-120	7.53068e-120	4.5962	1310.29	285.08
						NUBP1	11457.7	0	0	4.59553	9410.07	2047.65
						ITSN1	23053.2	0	0	4.59194	18930.6	4122.57
						KIF21A	177448	0	0	4.59099	145710	31738.2
						ME1	177930	0	0	4.58531	146073	31856.8
						MCAT	7554.03	0	0	4.58214	6200.78	1353.25
						CYP51	125765	0	0	4.58186	103234	22531
						CAT	81349.5	0	0	4.5808	66772.8	14576.7
						TIMP2	225784	0	0	4.57231	185265	40518.9
						TMEM129	12408.1	0	0	4.57215	10181.3	2226.81
						GSTT1	55985.2	0	0	4.56838	45931.1	10054.1
						HK1	20977	0	0	4.56486	17207.4	3769.54
						ZFP583	1919.16	2.2853e-143	4.78482e-143	4.56335	1574.19	344.964
						MEX3B	1083.28	7.05804e-82	1.27592e-81	4.56267	888.536	194.74
						GRID1	16651.3	0	0	4.562	13657.6	2993.77
						WBP4	49710	0	0	4.55977	40769	8941.01
						GM13778	1756.66	2.3207e-131	4.74169e-131	4.55953	1440.69	315.973
						MYL6B	9396.78	0	0	4.55794	7706.08	1690.7
						PTS	28994.3	0	0	4.55753	23777.2	5217.12
						OAT	304105	0	0	4.55508	249361	54743.6
						FBXO8	11090.4	0	0	4.55362	9093.45	1996.97
						GGA3	2588.27	4.29533e-192	9.89533e-192	4.55163	2122.05	466.218
						CEP120	5074.64	0	0	4.55155	4160.55	914.094
						INO80D	9406.42	0	0	4.5494	7711.38	1695.03
						CEP164	12383.8	0	0	4.54667	10151.1	2232.65
						PPP2R2D	14477.7	0	0	4.54666	11867.6	2610.17
						MPP5	11092.1	0	0	4.54493	9091.67	2000.4
						GLO1	241486	0	0	4.54442	197931	43554.8
						GM20522	1623.14	2.96082e-121	5.90282e-121	4.54271	1330.3	292.843
						SMPD4	4160.03	3.30523e-306	9.07787e-306	4.54187	3409.37	750.654
						CYB5RL	1654.25	1.64429e-123	3.29573e-123	4.5414	1355.72	298.525
						ABL1	3989.1	9.57653e-294	2.59357e-293	4.54064	3269.13	719.971
						SPSB4	1515.22	2.74604e-113	5.37222e-113	4.53931	1241.68	273.54
						MRPL19	15671.5	0	0	4.53884	12842.1	2829.37
						AMPD3	17911	0	0	4.53568	14675.4	3235.55
						FUCA1	193830	0	0	4.535	158811	35019
						LYRM4	32669.1	0	0	4.53353	26765.2	5903.84
						DBI	1.1797e+07	0	0	4.52483	9.66169e+06	2.13526e+06
						GM17259	2070.62	1.35901e-153	2.90668e-153	4.52417	1695.79	374.83
						SULF2	25731.1	0	0	4.5232	21072.4	4658.73
						4933426M11RIK	3770.46	8.1282e-277	2.1511e-276	4.51535	3086.83	683.63
						CSDC2	36419.3	0	0	4.51479	29815.4	6603.94
						ITSN2	8443.2	0	0	4.51323	6911.76	1531.44
						MON1A	2902.87	8.04103e-214	1.92238e-213	4.51236	2376.26	526.61
						JMJD8	15542.4	0	0	4.51211	12722.7	2819.69
						HAGH	44142	0	0	4.51141	36132.8	8009.21
						CD14	10390.8	0	0	4.50718	8504.02	1886.77
						ZFP189	1762.43	1.08569e-130	2.21405e-130	4.50342	1442.18	320.242
						TAF1C	3499.3	1.05978e-256	2.71717e-256	4.50303	2863.42	635.887
						WDSUB1	6180.37	0	0	4.49568	5055.78	1124.59
						PRR14L	4793.48	0	0	4.49348	3920.91	872.578
						LAMTOR1	102467	0	0	4.49164	83808.1	18658.7
						SETD2	9295.07	0	0	4.48921	7601.74	1693.34
						RAB21	7302	0	0	4.48884	5971.66	1330.34
						KDELC2	7109.64	0	0	4.48865	5814.3	1295.34
						DENND1A	3012.02	6.98672e-221	1.69053e-220	4.4868	2463.06	548.957
						PPT2	15555.4	0	0	4.48642	12720.1	2835.25
						CTNNBIP1	123021	0	0	4.48631	100598	22423.3
						COQ2	41953	0	0	4.48259	34300.9	7652.04
						PMM1	146950	0	0	4.47652	120117	26832.7
						DNAJC15	39165.7	0	0	4.47297	32009.5	7156.21
						TAF1B	4959.37	0	0	4.47274	4053.17	906.194
						WDTC1	6191.01	0	0	4.47125	5059.46	1131.55
						RP24-144C10.1	2250.08	2.46538e-165	5.38653e-165	4.47085	1838.8	411.286
						FDFT1	136843	0	0	4.46595	111807	25035.5
						TMED3	73328.8	0	0	4.4654	59911.9	13416.9
						SENP7	6479.88	0	0	4.46516	5294.21	1185.67
						TWISTNB	25835.6	0	0	4.46237	21105.9	4729.75
						ACSS2	60223.9	0	0	4.44949	49172.7	11051.3
						CTSK	61794.2	0	0	4.44585	50447.1	11347
						ACSL5	6318.51	0	0	4.44585	5158.27	1160.24
						APIP	39707.5	0	0	4.44459	32414.5	7293.02
						SCYL1	17693.7	0	0	4.43381	14437.5	3256.22
						CTSH	3042.12	3.78867e-221	9.16879e-221	4.43154	2482.04	560.085
						PPP2R3A	19726.8	0	0	4.42901	16093.2	3633.59
						MECR	9644.67	0	0	4.4275	7867.67	1777
						SEPP1	1.27278e+06	0	0	4.42671	1.03824e+06	234540
						WDFY1	28899.3	0	0	4.42519	23572.4	5326.88
						SHROOM4	904.681	2.70544e-67	4.68992e-67	4.42436	737.9	166.781
						CRADD	8929.51	0	0	4.42385	7283.17	1646.34
						EML5	1552.39	5.56863e-114	1.09189e-113	4.42373	1266.17	286.222
						CDC25A	1168.39	2.64998e-86	4.84828e-86	4.42264	952.925	215.465
						PXMP2	28846.5	0	0	4.42042	23524.7	5321.83
						MRPS6	36048.3	0	0	4.41605	29392.5	6655.83
						MTMR4	1950.76	2.30507e-142	4.81525e-142	4.41212	1590.32	360.443
						ACY1	3985.74	1.45229e-287	3.89877e-287	4.40823	3248.76	736.977
						BEX1	6200.6	0	0	4.4076	5053.96	1146.65
						LUM	41284	0	0	4.40342	33643.6	7640.34
						ARHGAP21	1052.12	1.13371e-77	2.02455e-77	4.40267	857.378	194.74
						FAM213A	82970.7	0	0	4.3992	67603.4	15367.2
						CNPPD1	15898.5	0	0	4.38776	12947.7	2950.85
						TMEM29	23112	0	0	4.38586	18820.8	4291.24
						GPR37	6190.5	0	0	4.38463	5040.84	1149.66
						CDO1	44353.5	0	0	4.38268	36113.5	8240.05
						TMEM218	13755.9	0	0	4.38204	11200	2555.89
						2700049A03RIK	8352.05	0	0	4.37492	6798.16	1553.89
						FAM96A	50032.2	0	0	4.37463	40723.2	9308.95
						CASKIN2	10062	0	0	4.37384	8189.6	1872.41
						MMP14	43005.5	0	0	4.37084	34998.3	8007.23
						ZBTB12	4838.87	0	0	4.37051	3937.87	901.008
						TRADD	12809.1	0	0	4.36972	10423.6	2385.43
						ATP5K	136229	0	0	4.36648	110843	25385.1
						IKBIP	27241.4	0	0	4.36191	22160.9	5080.54
						SAMD8	10587.1	0	0	4.34957	8608.08	1979.06
						HOXA7	85086.2	0	0	4.34634	69171.4	15914.9
						1700052N19RIK	3418.83	1.2382e-244	3.11785e-244	4.34457	2779.15	639.684
						SHANK2	2941.16	2.89396e-210	6.88763e-210	4.32627	2388.96	552.198
						NAB1	12488	0	0	4.3224	10141.7	2346.31
						GNPDA1	17036.2	0	0	4.31964	13833.7	3202.52
						SLC41A3	8156.08	0	0	4.31527	6621.61	1534.46
						CDH11	43951.3	0	0	4.31509	35682.2	8269.16
						CD83	3737.42	9.40371e-266	2.44969e-265	4.31472	3034.2	703.22
						HIP1	7581.59	0	0	4.31411	6154.9	1426.69
						STRADB	5594.88	0	0	4.31358	4541.94	1052.94
						A330048O09RIK	1677.72	1.01576e-120	2.02069e-120	4.30968	1361.74	315.973
						ABCB8	15476.6	0	0	4.30963	12561.8	2914.82
						FAT1	17375.2	0	0	4.30824	14101.9	3273.25
						4933439C10RIK	11437	0	0	4.30773	9282.24	2154.79
						MRO	7235.08	0	0	4.30707	5871.79	1363.29
						UBR7	8525.22	0	0	4.30605	6918.52	1606.7
						C030046E11RIK	3083.65	1.62844e-219	3.93334e-219	4.30526	2502.41	581.244
						TSHZ2	32582.4	0	0	4.30183	26436.9	6145.49
						DDHD1	19882.2	0	0	4.30178	16132.1	3750.1
						SETD7	10040.6	0	0	4.30053	8146.36	1894.27
						FAM118B	7457.36	0	0	4.29485	6048.95	1408.42
						VMAC	10067.8	0	0	4.2905	8164.81	1903
						KLHL12	4156.35	8.39836e-294	2.27494e-293	4.289	3370.5	785.848
						DNAJC11	13046.2	0	0	4.28392	10577.2	2469.04
						FAM20B	4683.84	0	0	4.28059	3796.85	886.991
						1700037H04RIK	5446.45	0	0	4.27955	4414.84	1031.61
						RIC3	12242.2	0	0	4.27763	9922.53	2319.63
						KIF1B	85921.3	0	0	4.27253	69625.3	16296
						GPBP1L1	13772.6	0	0	4.27141	11159.9	2612.69
						CDIPT	30131.3	0	0	4.27067	24414.5	5716.79
						HID1	7523.9	0	0	4.26748	6095.53	1428.37
						ARHGEF19	6499.44	0	0	4.2657	5265.15	1234.3
						POGK	6945.81	0	0	4.26415	5626.36	1319.45
						FUCA2	3082.85	6.89212e-218	1.66123e-217	4.26381	2497.18	585.669
						C1QB	18195.4	0	0	4.26364	14738.6	3456.82
						PCED1A	2489.58	2.44474e-176	5.4616e-176	4.2578	2016.08	473.502
						PAFAH2	3648.35	6.15747e-257	1.57959e-256	4.25721	2954.38	693.97
						WDR20	3415.77	8.97878e-241	2.24616e-240	4.257	2766.01	649.756
						SMIM20	36021.3	0	0	4.25593	29167.8	6853.46
						EHD1	22019	0	0	4.25472	17828.7	4190.32
						FBXO34	1568.17	6.91463e-112	1.34835e-111	4.25306	1269.64	298.525
						PITPNA	34104.7	0	0	4.25077	27609.5	6495.17
						FAM207A	8551.56	0	0	4.24981	6922.63	1628.93
						2018-09-04	17382.9	0	0	4.24937	14071.5	3311.42
						ALKBH8	7166.97	0	0	4.24903	5801.58	1365.39
						SMCO4	12777.9	0	0	4.24834	10343.3	2434.66
						CDH10	9598.2	0	0	4.24821	7769.35	1828.85
						RHOF	1404.67	2.30113e-100	4.36269e-100	4.2482	1137.02	267.647
						TEX30	10098.8	0	0	4.24643	8173.9	1924.89
						PPM1J	1444.11	5.10305e-103	9.74308e-103	4.24252	1168.65	275.461
						TYRP1	39062.8	0	0	4.2405	31608.8	7454.02
						PDSS1	2728.26	2.25192e-192	5.19131e-192	4.24024	2207.62	520.636
						ZFP429	1019.66	2.89987e-73	5.10844e-73	4.23602	824.923	194.74
						NPY1R	2077.45	5.51464e-147	1.1638e-146	4.23494	1680.6	396.843
						PXMP4	17301.3	0	0	4.23057	13993.6	3307.73
						NAA38	80458.9	0	0	4.22848	65070.3	15388.6
						KANSL1L	16322.6	0	0	4.22477	13198.5	3124.09
						CALY	1125.57	1.71367e-80	3.08739e-80	4.22392	910.107	215.465
						ATXN7L1	5971.98	0	0	4.22323	4828.63	1143.35
						NOTCH1	50590.9	0	0	4.22223	40903.3	9687.62
						CNIH1	59510.5	0	0	4.22149	48113.3	11397.2
						FAM98A	6568.29	0	0	4.2188	5309.7	1258.58
						TVP23A	2442.83	7.57791e-172	1.67718e-171	4.2177	1974.65	468.182
						MOK	5750.17	0	0	4.21765	4648.11	1102.06
						VAMP1	1427.16	2.22255e-101	4.22474e-101	4.21735	1153.62	273.54
						RAP2B	9701.02	0	0	4.21299	7840.09	1860.93
						SPEF1	2091.52	2.37165e-147	5.01045e-147	4.21184	1690.22	401.301
						MMGT1	6306.5	0	0	4.2101	5096.06	1210.44
						ACYP1	17552.4	0	0	4.20762	14181.9	3370.53
						ENHO	78582.3	0	0	4.20665	63489.6	15092.7
						TMEM160	79166.1	0	0	4.20629	63960.3	15205.9
						GTF3C6	30121.5	0	0	4.20422	24333.6	5787.9
						CCDC74A	3484.52	3.75379e-243	9.42305e-243	4.20226	2814.72	669.81
						MAP2	6259.85	0	0	4.20063	5056.18	1203.67
						TCEAL5	6352.95	0	0	4.19903	5131	1221.95
						TOR1AIP2	29167.8	0	0	4.19785	23556.3	5611.5
						TLK1	8297.47	0	0	4.19694	6700.86	1596.61
						ALG1	21138.8	0	0	4.19606	17070.6	4068.23
						EXT1	10428.2	0	0	4.19394	8420.44	2007.76
						CCDC174	15975	0	0	4.18909	12896.4	3078.57
						2010012O05RIK	27706.6	0	0	4.18715	22365.2	5341.39
						RABL2	9272.1	0	0	4.18639	7484.32	1787.78
						POLR3G	1638.34	2.24319e-115	4.41978e-115	4.18507	1322.37	315.973
						2610507B11RIK	12754.5	0	0	4.18501	10294.6	2459.88
						CHD3OS	3122.77	1.90498e-217	4.58603e-217	4.18209	2520.17	602.608
						SNRPN	55685.4	0	0	4.17889	44933.1	10752.4
						TRIM23	4490.71	7.630437402599E-311	2.1116791881611E-310	4.17777	3623.4	867.306
						NR2C2	8111.2	0	0	4.17316	6543.26	1567.94
						CD2AP	10323	0	0	4.17244	8327.27	1995.78
						NCBP1	6461.23	0	0	4.17121	5211.77	1249.46
						CLN8	19561.5	0	0	4.16764	15776.1	3785.39
						GSTA4	127568	0	0	4.16685	102878	24689.6
						SALL2	6661.77	0	0	4.16632	5372.31	1289.46
						GALC	6669.42	0	0	4.16501	5378.15	1291.27
						TECR	660986	0	0	4.16287	532959	128027
						CTTNBP2	10385.8	0	0	4.16018	8373.1	2012.68
						1010001B22RIK	4765.5	0	0	4.15617	3841.27	924.232
						CCDC64	4244.08	1.32468e-292	3.58125e-292	4.1522	3420.34	823.741
						RPS6KA1	3006.43	2.8627e-208	6.79097e-208	4.15149	2422.82	583.603
						GDE1	84099.9	0	0	4.15108	67773.3	16326.6
						PSMG1	9072.39	0	0	4.14988	7310.72	1761.67
						COL14A1	7099.69	0	0	4.14825	5720.64	1379.05
						TPMT	5221.43	0	0	4.14824	4207.21	1014.22
						PCNT	2908.83	1.77402e-201	4.15624e-201	4.14808	2343.79	565.031
						HAT1	17600.2	0	0	4.14667	14180.5	3419.73
						CCL7	5329	0	0	4.14662	4293.57	1035.44
						TMEM56	8267.31	0	0	4.14451	6660.29	1607.02
						ACLY	39265.6	0	0	4.14395	31632.2	7633.36
						FBLN2	170393	0	0	4.14069	137247	33145.9
						DHX33	1650.62	3.13723e-115	6.17867e-115	4.13894	1329.42	321.199
						TEX264	89629.1	0	0	4.13762	72183.4	17445.6
						SMARCD2	6488.48	0	0	4.13693	5225.38	1263.1
						ZNRD1AS	2978.68	1.13674e-205	2.68233e-205	4.13342	2398.43	580.253
						HIST1H3D	2030.68	4.52273e-141	9.41514e-141	4.13334	1635.1	395.587
						PTPRG	5912.21	0	0	4.13291	4760.38	1151.82
						TCTA	21453.5	0	0	4.1308	17272.2	4181.31
						BTBD9	13570.7	0	0	4.12989	10925.3	2645.42
						GCDH	14157.1	0	0	4.12986	11397.3	2759.74
						ASCC1	8799.59	0	0	4.12895	7083.92	1715.67
						TMSB15L	3702.37	1.46515e-254	3.74396e-254	4.12769	2980.34	722.035
						VAMP5	74302.1	0	0	4.12763	59811.6	14490.5
						MT-ND4	2.20525e+06	0	0	4.1269	1.77512e+06	430133
						IZUMO4	22351.6	0	0	4.1262	17991.3	4360.26
						POLR3H	101660	0	0	4.12501	81823.7	19836
						RPS4L	22652.2	0	0	4.12171	18229.5	4422.79
						ALG13	4202.97	4.59864e-288	1.23573e-287	4.12043	3382.15	820.825
						DDIT4	126371	0	0	4.11894	101684	24686.9
						ACAT2	56156.9	0	0	4.11876	45186.1	10970.8
						NRARP	62390.7	0	0	4.11444	50191.8	12198.9
						CSF1	7518.03	0	0	4.11309	6047.68	1470.35
						LMO1	56017.6	0	0	4.11258	45060.8	10956.8
						GM19426	4482.05	1.95038e-306	5.36102e-306	4.11234	3605.34	876.712
						PCOLCE	30898.6	0	0	4.11157	24853.8	6044.84
						GM15972	1496.18	4.58888e-104	8.79058e-104	4.10916	1203.34	292.843
						SIRT6	3015.25	3.75224e-207	8.88134e-207	4.10818	2424.97	590.277
						H2AFJ	145227	0	0	4.10262	116766	28461.2
						SQLE	143547	0	0	4.10229	115413	28133.9
						PPARGC1A	16929.7	0	0	4.10221	13611.6	3318.11
						ANKRD40	13672.6	0	0	4.09927	10991.3	2681.28
						THBS3	6393.09	0	0	4.09891	5139.27	1253.82
						TACC1	24642.8	0	0	4.09256	19803.8	4838.97
						CASC4	15798.5	0	0	4.09085	12695.2	3103.32
						2700094K13RIK	17935.9	0	0	4.08957	14411.8	3524.04
						SLMO2	33891.2	0	0	4.08581	27227.3	6663.87
						BOLA3	58818.1	0	0	4.08321	47247	11571.1
						FBXO42	2406.88	4.01884e-165	8.77231e-165	4.08315	1933.38	473.502
						LEPREL1	2875.62	1.38832e-196	3.22849e-196	4.07922	2309.47	566.155
						RGCC	843924	0	0	4.07763	677720	166204
						ZFP428	24440.3	0	0	4.07669	19626.1	4814.22
						GM11837	32312.5	0	0	4.07656	25947.5	6365.04
						MSI1	5732.44	0	0	4.07649	4603.22	1129.21
						RABEPK	15342.6	0	0	4.07537	12319.7	3022.96
						SP3OS	20950.8	0	0	4.07497	16822.5	4128.26
						KAZALD1	6467.3	0	0	4.07482	5192.91	1274.39
						TMTC4	5174.02	0	0	4.07412	4154.33	1019.69
						MBIP	10633.9	0	0	4.07402	8538.13	2095.75
						2610027K06RIK	4091.97	5.50236e-278	1.45926e-277	4.07316	3285.38	806.592
						NME6	8490.27	0	0	4.07205	6816.34	1673.93
						PNO1	18273.2	0	0	4.0719	14670.4	3602.83
						2010107E04RIK	285962	0	0	4.06977	229557	56405.4
						PDE4D	7874	0	0	4.06973	6320.86	1553.14
						AP2B1	11588.7	0	0	4.06953	9302.75	2285.95
						PLCB4	16817.9	0	0	4.06935	13500.4	3317.57
						GM12580	1356.59	8.17741e-94	1.52439e-93	4.06859	1088.95	267.647
						RNF215	65145.1	0	0	4.06797	52290.8	12854.3
						IFI30	11640.9	0	0	4.06781	9343.87	2297.03
						ZFP580	18266.6	0	0	4.06526	14660.3	3606.25
						LMNB2	2945.65	1.30443e-200	3.0514e-200	4.06195	2363.73	581.92
						LUZP2	6041.21	0	0	4.06007	4847.31	1193.9
						RND2	22713.3	0	0	4.05894	18223.6	4489.74
						GM12942	6945.09	0	0	4.05557	5571.34	1373.75
						DPP3	11693.7	0	0	4.05556	9380.7	2313.05
						DHRS1	129144	0	0	4.05509	103597	25547.4
						N6AMT1	17236.7	0	0	4.05125	13824.3	3412.35
						FBXO2	70625.4	0	0	4.05026	56640.9	13984.5
						SLC25A47	1089.52	1.86388e-75	3.30708e-75	4.04897	873.729	215.79
						MT-CO2	3.17236e+06	0	0	4.04398	2.54342e+06	628939
						1110051M20RIK	29139.9	0	0	4.04254	23361.1	5778.81
						B3GAT3	26418	0	0	4.04178	21178.2	5239.81
						SMARCA2	22942.7	0	0	4.04142	18391.9	4550.85
						TST	86796.2	0	0	4.04126	69579	17217.2
						LIG4	2072.62	2.61772e-141	5.45434e-141	4.03935	1661.33	411.286
						COPG1	20953.5	0	0	4.03896	16795.2	4158.3
						ZDHHC1	6848.1	0	0	4.03294	5487.44	1360.66
						HMGCS1	419884	0	0	4.03261	336451	83432.6
						COPG2	11183.4	0	0	4.03229	8961.04	2222.32
						STMN2	13092.8	0	0	4.03146	10490.6	2602.19
						RP23-410L16.1	21516.1	0	0	4.03117	17239.5	4276.55
						PPP3CB	7577.24	0	0	4.03116	6071.18	1506.06
						STAU2	7657.14	0	0	4.0292	6134.61	1522.54
						CASP8AP2	8256.18	0	0	4.02867	6614.36	1641.82
						PLSCR2	58317.7	0	0	4.02791	46718.9	11598.8
						SLC52A2	10347	0	0	4.02734	8288.84	2058.14
						TTC12	2711.45	1.63508e-183	3.70678e-183	4.02481	2171.84	539.612
						CYP46A1	3159.41	2.75008e-213	6.56669e-213	4.02357	2530.49	628.917
						SMARCA4	16384.2	0	0	4.02219	13121.8	3262.35
						PLCD1	2505.69	1.39592e-169	3.07423e-169	4.01863	2006.41	499.277
						CCDC181	8571.91	0	0	4.01754	6863.52	1708.39
						MT-ND2	896228	0	0	4.01583	717548	178680
						UBTD2	1877.24	1.66868e-127	3.37354e-127	4.01201	1502.7	374.549
						RBPJL	2829.75	6.87099e-191	1.57868e-190	4.01192	2265.15	564.604
						MT-CO3	5.7079e+06	0	0	4.01063	4.56875e+06	1.13916e+06
						PPA1	21409.7	0	0	4.00995	17136.2	4273.43
						AK3	30848.9	0	0	4.00953	24690.9	6158.05
						ADAMTS5	61715.9	0	0	4.00922	49395.4	12320.5
						RNF170	17926.3	0	0	4.00747	14346.4	3579.92
						PEX11B	24793.5	0	0	4.00645	19841.2	4952.31
						ENOPH1	34034.1	0	0	4.00436	27233.2	6800.9
						NDN	68535.9	0	0	4.00393	54839.4	13696.4
						KLHL28	3979.68	1.54677e-266	4.03698e-266	4.00105	3183.91	795.768
						RBM28	17151.8	0	0	4.00104	13722.1	3429.64
						PLA2G16	210102	0	0	4.00093	168089	42012.5
						DIRC2	11191.3	0	0	4.00066	8953.36	2237.97
