# Supplementary material for: Satellite glial cells promote regenerative growth in sensory neurons
Source: Nat Commun. 2020 Sep 29;11:4891. doi: 10.1038/s41467-020-18642-y (PMC7524726; doi:10.1038/s41467-020-18642-y)
Supplement: Supplementary file 7 — Supplementary Dataset 4 [file 41467_2020_18642_MOESM7_ESM.xlsx]

## Sheet:  Enriches SGC pathways
Enriched pathways after injury in SGC with the corresponding genes.
Up regulated pathways
Term	Enrichment score	P-value	genes
Fatty acid metabolism	6.0658	8.59405e-07	MECR;ELOVL5;ELOVL2;TECR;ACSL6;ACSL5;HSD17B12;MCAT;ACAT2;ACACA;FADS2;ACSBG1;ACOX3;PPT2
Metabolic pathways	5.55781	2.76817e-06	CDA;PANK3;MPI;TM7SF2;NDST2;NDST1;NSDHL;PTGDS;GLUL;NUDT12;ALG8;MECR;ACSL6;ALG3;ACSL5;ALG13;OCRL;ALG1;ACLY;PLA2G16;PTGES;IPPK;GCDH;MTMR3;RPN1;ALOX12;AK5;MTMR4;PLA2G7;ACAT2;ACACA;PTDSS2;RDH10;PMVK;ST3GAL4;COX10;FDFT1;B3GALNT1;FDPS;PMM1;GOT1;MCAT;PAFAH2;DAK;DHFR;EXT1;SQLE;COQ2;P4HA3;ALPL;PLCH1;PPT2;DHCR7;ACY1;GBE1;COX4I2;APIP;PIGV;HK1;SMPD4;NMRK1;ME1;PGM2;UPP2;UPP1;ENOPH1;HMGCS1;SPHK1;PLA2G4A;AMPD2;A…
Terpenoid backbone biosynthesis	4.47349	3.36129e-05	FDPS;MVK;HMGCS1;PMVK;FNTB;PDSS1;MVD;ACAT2
Peroxisome	3.74781	0.000178727	MVK;PEX11A;PEX11B;ACSL6;ACSL5;PEX10;SOD1;NUDT7;CAT;AGPS;PMVK;PXMP2;PXMP4;ACOX3;NUDT12
Amino sugar and nucleotide sugar metabolism	3.18081	0.000659459	GALE;GALT;GNPDA1;PMM1;MPI;PGM2;CYB5RL;NPL;RENBP;HK1
Steroid biosynthesis	3.85379	0.000140025	SQLE;NSDHL;SOAT1;SC5D;DHCR7;CYP51;TM7SF2;FDFT1
Notch signaling pathway	2.5791	0.00263574	LFNG;NCOR2;RBPJL;APH1C;NOTCH1;APH1B;DVL1;RBPJ;DTX4;HES5
Lysosome	2.3679	0.00428646	SORT1;FUCA1;LAPTM5;PLA2G15;GALC;GGA3;AP1G2;AP1G1;CTSK;NEU1;AP1S1;CTSH;MAN2B1;ACP2;ARSG;PPT2
Pyruvate metabolism	2.52958	0.00295405	ACSS2;GLO1;ME1;ACYP1;HAGH;ACACA;ACAT2;ALDH9A1
Glutathione metabolism	2.33522	0.00462143	GPX1;RRM2;GSTO2;GPX3;GSS;GSTT3;MGST1;GSTT2;GSTT1;GSTA4;G6PDX;CHAC2;GSTM7
Inositol phosphate metabolism	1.8964	0.0126941	ITPKB;IPPK;PLCB4;MTMR3;PIK3CA;OCRL;PLCH1;MTMR4;CDIPT;PLCD1
Biosynthesis of unsaturated fatty acids	2.6209	0.00239389	FADS2;ELOVL5;ELOVL2;TECR;SCD2;HSD17B12;SCD1;ACOX3
Purine metabolism	1.8382	0.0145146	ENTPD1;RRM2;PDE4D;PDE3B;AK3;AMPD2;ADCY2;AK5;AMPD3;HDDC3;NME6;PGM2;ADPRM
Fatty acid biosynthesis	3.09361	0.000806103	ACSL6;ACSL5;ACSBG1;MCAT;ACACA
Fatty acid elongation	2.42343	0.00377201	MECR;ELOVL5;ELOVL2;TECR;HSD17B12;PPT2
Ubiquitin mediated proteolysis	1.60625	0.0247601	PIAS3;DET1;UBA7;FBXW7;FBXO2;CUL3;UBE4A;UBE2E2;KLHL13;MID1;UBA3;TRIM37;VHL;BTRC;ANAPC1
Pyrimidine metabolism	1.50434	0.031308	CDA;ENTPD1;RRM2;NME6;UPP2;UPP1;UMPS;DHODH
Fatty acid degradation	1.72954	0.0186405	GCDH;ACSL6;ACSL5;ACSBG1;ACOX3;ACAT2;ALDH9A1
PPAR signaling pathway	1.55715	0.0277237	FADS2;FABP7;PEX11A;ME1;SCD2;PPARGC1A;ACSL6;ACSL5;DBI;ACSBG1;SCD1;ACOX3;ANGPTL4
Cysteine and methionine metabolism	1.67949	0.0209177	AHCY;TST;GOT1;GSS;APIP;CDO1;ENOPH1
Fructose and mannose metabolism	1.87664	0.0132849	PFKFB2;PFKFB3;PMM1;MPI;ALDOC;HK1
SNARE interactions in vesicular transport	1.7512	0.0177339	STX17;VAMP1;STX2;YKT6;VAMP5;BET1L
Down regulated pathways
Term	Enrichment score	P-value	Genes
Cell cycle	2.58945	0.00257367	CDKN1C;TGFB1;CCNE1;CDKN2A;CHEK2;SFN;CDC7
Proteoglycans in cancer	2.43666	0.00365878	FZD1;COL1A1;TGFB1;MMP2;FN1;GPC3;ANK3;ITGA5;MAPK12
Cell adhesion molecules (CAMs)	2.37492	0.00421777	NTNG1;MAG;SELL;ITGA4;H2-Q6;H2-Q7;CLDN19;ITGAL
p53 signaling pathway	2.37	0.00426584	STEAP3;CCNE1;CDKN2A;CHEK2;SFN
Bacterial invasion of epithelial cells	2.29328	0.00508999	DNM3;WAS;FN1;ITGA5;CRKL
Axon guidance	2.22751	0.0059223	SEMA6B;NTNG1;ABLIM1;TRPC3;BOC;PLXNC1;PLXNA4;EPHA2
AGE-RAGE signaling pathway in diabetic complications	1.74239	0.0180972	COL1A1;TGFB1;MMP2;FN1;MAPK12
Cellular senescence	1.66004	0.0218758	TGFB1;CCNE1;CDKN2A;CHEK2;H2-Q6;H2-Q7;MAPK12
Arrhythmogenic right ventricular cardiomyopathy (ARVC)	1.63792	0.0230186	CACNB3;ITGA4;PKP2;ITGA5
Leukocyte transendothelial migration	1.5275	0.0296822	ITGA4;MMP2;CLDN19;ITGAL;MAPK12
Human T-cell leukemia virus 1 infection	1.49433	0.0320384	TGFB1;CDKN2A;CCNE1;CHEK2;H2-Q6;H2-Q7;MSX1;ITGAL
ECM-receptor interaction	1.44077	0.0362431	COL1A1;ITGA4;FN1;ITGA5
RNA degradation	1.44077	0.0362431	BTG3;TTC37;BTG2;ENO1B
Hypertrophic cardiomyopathy (HCM)	1.39285	0.040472	CACNB3;TGFB1;ITGA4;ITGA5
Dilated cardiomyopathy (DCM)	1.33228	0.0465284	CACNB3;TGFB1;ITGA4;ITGA5
Relaxin signaling pathway	1.32207	0.0476351	COL1A1;TGFB1;GNGT2;MMP2;MAPK12
