# Supplementary material for: Satellite glial cells promote regenerative growth in sensory neurons
Source: Nat Commun. 2020 Sep 29;11:4891. doi: 10.1038/s41467-020-18642-y (PMC7524726; doi:10.1038/s41467-020-18642-y)
Supplement: Supplementary file 9 — Source Data file [file 41467_2020_18642_MOESM9_ESM.xlsx]

## Sheet: Figure1e
e	Satellite glial cells (SGC)	Macrophages (Mac)	Connective tissue (Conn)	Mesenchymal (Mes)	Endothelial (Endo)	Smooth muscle cells (Smoo)	Schwann (SC)	T cells (TC)	Pericytes (Peri)	Neutrophils (Neut)	N/A	Neurons (Neur)	Blood (Blo)
Control	29.1938	16.4666	12.8302	10.4974	8.06175	5.93482	5.24871	3.39623	2.6072	2.22985	1.54374	1.54374	0.445969
Injury	37.2863	23.497	9.7904	7.25317	6.28792	4.21953	3.33701	0.441258	2.81302	1.5444	1.76503	0.441258	1.32377

## Sheet: SupplementaryFigure1c
	TrkA	TrkB	TrkC
Control	60	26	14
Injury	44	25	31

## Sheet: Figure2c
Naive	Proximal	Distal
0.5	5	10
0.3	4	8
0.1	2	6
0.2	3.5	7.5

## Sheet: SupplementaryFigure2c,e
DRG	Control			Fabp7KO
Tuj1	80.261	81.421	82.018	80.155	69.964	86.867
Fabp7	50.213	41.922	55.683	14.519	25.988	24.483
DRG	Control			Fabp7KO
Tuj1	103.198	101.421	92.018	102.487	100.964	96.867
GS	70.213	72.311	65.683	72.693	75.988	64.483
Nerve	Control			Fabp7KO
Tuj1	80.261	81.421	83.759	80.155	89.205	86.867
Fabp7	7.128	21.922	15.683	14.519	4.672	24.483

## Sheet: Figure3e,f
Ctrl naïve DRG	cKO naïve DRG	Ctrl inj DRG	cKO inj DRG	Ctrl naïve Nerve	cKO naïve	Ctrl inj	cKO inj
1	0.223508	1.37617	1.06955	0.271361	0.417366	0.940639	0.476384
1	0.179746	1.14461	0.700261	0.533601	0.273399	0.945198	0.533601
1	0.273399	1.27587	0.865432	0.446417	0.388646	0.889756	0.508765

## Sheet: Figure3e,f-WBfull
Full WB gel for Figure3e,f

## Sheet: Figure4a,b,c
SGC area	Control	FasncKO		SGC circularity	Control	FasncKO		Neuron circularity	Control	FasncKO
	9	17			3	1.37255			0.945736	1.06569
	18	37			2.86486	2.1194			1.11429	1.22069
	7	15			3.47826	2.54286			1.37097	0.827586
	12	43			1.54286	1.575			1.32934	1.56863
	18	27			2.78261	1.6			1.38346	1.92857
	13	27			1.97196	1.44262			1.312	1.02817
	8	24			1.10526	2			1.69072	1.24242
	9	25			3.2	1.44643			1.27273	1.79
	12	9			3.39344	1.87121			1.49275	1.13846
	12	31			1.55319	2			1.29577	2.02299
	17	32			3.48148	2.18367			1.41228	1.52778
	17	22			2.93548	2.9375			1.03375	1.66
	19	25			2.61538	2.04895
	6	23			3.0597	1.51471
	21	27			1.81633	1.94545
	4	20			3.1125	1.72549
	18	29			2.2027	2.51163
	26	29
	19	18
	22	9

## Sheet: Figure4f,g,h
	Frequency	Control	FasncKO			Axon diameter	g-ratio
	1	0	0		FasncKO	6.587	0.710955
	1.5	3	3		FasncKO	8.1715	0.742627
	2	10	10		FasncKO	3.6285	0.606519
	2.5	20	16		FasncKO	4.0935	0.769672
	3	23	16		FasncKO	4.089	0.587331
	3.5	13	12		FasncKO	2.329	0.570624
	4	23	16		FasncKO	5.2265	0.838857
	4.5	7	14		FasncKO	5.9025	0.748194
	5	4	8		FasncKO	3.4185	0.688035
	5.5	3	6		FasncKO	2.9275	0.672139
	6	4	5		FasncKO	2.9625	0.462746
	6.5	2	6		FasncKO	3.9825	0.447422
	7	2	2		FasncKO	4.4275	0.665089
					FasncKO	3.935	0.654524
					FasncKO	2.104	0.683894
					FasncKO	1.7485	0.713382
					FasncKO	3.853	0.678345
					FasncKO	4.9945	0.80628
					FasncKO	5.039	0.705742
					FasncKO	3.479	0.568278
					FasncKO	2.3815	0.514808
					FasncKO	1.5985	0.392414
					FasncKO	2.6925	0.664405
					FasncKO	3.1235	0.492433
					FasncKO	2.2455	0.372203
					FasncKO	2.6795	0.616544
					FasncKO	1.531	0.431998
					FasncKO	3.0175	0.525605
					FasncKO	3.8875	0.529236
					FasncKO	2.2755	0.90784
					FasncKO	4.414	0.688826
					FasncKO	2.14	0.46071
					FasncKO	1.8305	0.647163
					FasncKO	2.167	0.419514
					FasncKO	2.5505	0.536326
					FasncKO	3.422	0.687494
					FasncKO	2.743	0.63356
					FasncKO	1.419	0.619651
					FasncKO	1.65	0.580781
					FasncKO	4.375	0.690553
					FasncKO	6.2395	0.642519
					FasncKO	3.7095	0.590027
					FasncKO	2.9055	0.596796
					FasncKO	2.873	0.768593
					FasncKO	4.108	0.8464
					FasncKO	2.8535	0.712218
					FasncKO	3.221	0.608137
					FasncKO	3.5525	0.647853
					FasncKO	2.6755	0.671056
					FasncKO	2.74	0.631773
					FasncKO	2.0005	0.677791
					FasncKO	2.876	0.613024
					FasncKO	2.8865	0.671904
					FasncKO	2.28	0.650221
					FasncKO	2.398	0.625049
					FasncKO	3.5785	0.551514
					FasncKO	3.825	0.655415
					FasncKO	4.854	0.624469
					FasncKO	3.3595	0.510368
					FasncKO	4.4175	0.588177
					FasncKO	3.883	0.651401
					FasncKO	3.597	0.587265
					FasncKO	2.5775	0.654105
					FasncKO	2.579	0.643945
					FasncKO	3.697	0.458258
					FasncKO	5.2955	0.713391
					FasncKO	2.5255	0.557014
					FasncKO	1.9585	0.571992
					FasncKO	1.9635	0.521168
					FasncKO	2.3855	0.621791
					FasncKO	1.486	0.567392
					FasncKO	2.204	0.609513
					FasncKO	3.012	0.620903
					FasncKO	3.9375	0.581352
					FasncKO	2.0775	0.58177
					FasncKO	2.169	0.550927
					FasncKO	3.516	0.613024
					FasncKO	3.6255	0.723942
					FasncKO	6.5735	0.736568
					FasncKO	3.531	0.589433
					FasncKO	4.8835	0.531219
					FasncKO	2.4765	0.589854
					FasncKO	6.4885	0.770697
					FasncKO	3.9325	0.728443
					FasncKO	2.548	0.695605
					FasncKO	5.8495	0.861868
					FasncKO	2.6715	0.801891
					FasncKO	2.14	0.708727
					FasncKO	2.107	0.46937
					FasncKO	1.4575	0.587939
					FasncKO	2.9745	0.665585
					FasncKO	5.9695	0.685086
					FasncKO	3.7655	0.577664
					FasncKO	3.5955	0.711698
					FasncKO	8.213	0.862302
					FasncKO	3.8525	0.538736
					FasncKO	2.4365	0.560244
					FasncKO	2.1495	0.557298
					FasncKO	3.8925	0.646595
					FasncKO	2.5645	0.548087
					FasncKO	3.6875	0.631638
					FasncKO	3.254	0.61108
					FasncKO	1.6845	0.45564
					FasncKO	3.6985	0.683641
					FasncKO	2.833	0.666981
					FasncKO	1.792	0.664688
					FasncKO	2.379	0.507249
					FasncKO	2.5875	0.646309
					FasncKO	1.69	0.623386
					FasncKO	3.3795	0.852225
					FasncKO	3.4735	0.726446
					FasncKO	2.982	0.837876
					FasncKO	3.0685	0.924525
					FasncKO	3.0725	0.75696
					FasncKO	5.8205	0.664403
					Control	4.733	0.63912
					Control	4.2095	0.588289
					Control	4.2975	0.647653
					Control	3.7815	0.553944
					Control	4.2705	0.579326
					Control	3.6025	0.936931
					Control	3.283	0.677886
					Control	2.712	0.474748
					Control	4.147	0.56746
					Control	5.1475	0.661547
					Control	4.0385	0.573651
					Control	4.1955	0.566998
					Control	3.2495	0.657394
					Control	3.1345	0.53467
					Control	5.0305	0.619634
					Control	2.0845	0.675908
					Control	4.87	0.575412
					Control	4.897	0.735893
					Control	5.8195	0.734646
					Control	3.8215	0.658766
					Control	5.8075	0.663373
					Control	4.98	0.619557
					Control	2.8715	0.655294
					Control	3.947	0.713098
					Control	4.9365	0.613192
					Control	4.3305	0.581587
					Control	3.3705	0.590849
					Control	4.0725	0.666967
					Control	3.2335	0.547726
					Control	2.315	0.567541
					Control	2.718	0.588439
					Control	2.2035	0.541201
					Control	3.5935	0.939354
					Control	4.2625	0.85756
					Control	1.776	0.79268
					Control	2.026	0.572802
					Control	4.272	0.493274
					Control	2.7055	0.414954
					Control	3.6995	0.658391
					Control	4.3825	0.627641
					Control	4.499	0.582395
					Control	4.2575	0.547201
					Control	2.5235	0.560965
					Control	1.935	0.54878
					Control	2.286	0.562085
					Control	2.5625	0.433734
					Control	6.8975	0.673913
					Control	3.5555	0.703085
					Control	2.564	0.413715
					Control	2.5935	0.713088
					Control	4.5795	0.629398
					Control	2.2385	0.81267
					Control	2.383	0.607056
					Control	2.6925	0.487154
					Control	6.12	0.741369
					Control	2.8995	0.624018
					Control	6.2705	0.915201
					Control	2.0605	0.506701
					Control	2.3175	0.632419
					Control	2.385	0.718698
					Control	1.716	0.658607
					Control	3.658	0.631343
					Control	1.3235	0.508941
					Control	1.732	0.839961
					Control	4.149	0.627021
					Control	3.947	0.791061
					Control	2.894	0.598305
					Control	1.3445	0.52881
					Control	1.45	0.629477
					Control	1.074	0.49402
					Control	3.1615	0.699834
					Control	2.2405	0.57909
					Control	2.61	0.558169
					Control	3.936	0.682741
					Control	3.256	0.665304
					Control	4.324	0.6182
					Control	2.9635	0.548847
					Control	3.014	0.64894
					Control	3.5675	0.613658
					Control	1.987	0.46534
					Control	2.679	0.620354
					Control	4.581	0.573701
					Control	1.4055	0.506669
					Control	2.0835	0.683451
					Control	2.026	0.645428
					Control	1.688	0.516524
					Control	4.1725	0.774191
					Control	0.8245	0.425
					Control	6.615	0.703349
					Control	3.672	0.793774
					Control	3.09	0.673423
					Control	3.793	0.530972
					Control	4.7665	0.565522
					Control	4.579	0.645339
					Control	3.413	0.560427
					Control	3.1435	0.678282
					Control	5.241	0.635812
					Control	6.386	0.70474
					Control	1.362	0.569398
					Control	3.2935	0.659822
					Control	3.4775	0.798233
					Control	2.4765	0.581406
					Control	4.502	0.733225
					Control	3.278	0.641487
					Control	3.3105	0.691416
					Control	2.204	0.618667
					Control	2.1805	0.454413
					Control	3.652	0.683255
					Control	4.7715	0.749352
					Control	4.7995	0.762855
					Control	1.359	0.443032
					Control	3.659	0.556164
					Control	1.3805	0.5357
					Control	3.18	0.630015
					Control	4.3185	0.60479
					Control	3.853	0.712397
					Control	4.674	0.744268
					Control	1.885	0.82153
					Control	5.222	0.686744
					Control	2.8125	0.628
					Control	5.745	0.708472
					Control	3.069	0.352192
					Control	3.2695	0.485846
					Control	4.2265	0.803976
					Control	4.141	0.629427
					Control	4.2895	0.623066
					Control	1.9425	0.548884
					Control	3.0685	0.676328
					Control	2.4005	0.682542
					Control	5.4605	0.709801
					Control	2.2905	0.715558
					Control	3.023	0.734094
					Control	2.631	0.692824
					Control	3.017	0.46033
					Control	4.6185	0.599533
					Control	4.0895	0.610191
					Control	2.92	0.607764
					Control	2.1885	0.570665
					Control	3.7125	0.706134
					Control	2.433	0.645273
					Control	2.095	0.64531
					Control	2.529	0.553573
					Control	4.028	0.582712
					Control	2.667	0.507034
					Control	2.666	0.591918
					Control	2.727	0.645749
					Control	2.2915	0.547355
					Control	1.769	0.487596
					Control	4.4945	0.621603
					Control	2.627	0.632326
					Control	1.792	0.473073
					Control	3.5875	0.646396
					Control	3.5485	0.761154
					Control	3.23	0.653912
					Control	2.1835	0.680642
					Control	2.8375	0.636568
					Control	3.6865	0.549609
					Control	2.296	0.496808
					Control	2.2945	0.464239
					Control	2.1475	0.633294
					Control	4.0765	0.668169
					Control	1.792	0.46269
					Control	1.9865	0.728189
					Control	1.6685	0.444341
					Control	2.3835	0.610215
					Control	2.826	0.752196
					Control	4.4715	0.655501
					Control	3.865	0.570059
					Control	2.348	0.583862
					Control	1.9105	0.708117
					Control	1.9445	0.826041
					Control	1.8965	0.733089
					Control	1.5715	0.539571
					Control	3.4955	0.666254
					Control	4.3795	0.669495
					Control	3.527	0.521476
					Control	2.6545	0.660159
					Control	4.3225	0.996887
					Control	2.15	0.6416
					Control	2.0195	0.686205
					Control	4.4925	0.678574
					Control	2.1525	0.375
					Control	4.2025	0.748642
					Control	2.2705	0.656688
					Control	3.9945	0.592436
					Control	2.868	0.680993
					Control	4.9235	0.812392
					Control	5.8765	0.951583
					Control	4.1175	0.639363
					Control	4.4315	0.602065
					Control	2.7705	0.649209
					Control	2.898	0.753314
					Control	2.7315	0.500183
					Control	4.492	0.62173
					Control	5.7575	0.757566
					Control	2.694	0.592479
					Control	2.386	0.585881
					Control	2.8945	0.543415
					Control	3.09	0.565261
					Control	4.0465	0.662763
					Control	2.702	0.547851
					Control	3.351	0.719099
					Control	2.4195	0.6309
					Control	3.8885	0.621663
					Control	2.5465	0.421257
					Control	3.73	0.631454
					Control	2.7185	0.47781
					Control	2.4905	0.606478
					Control	1.5625	0.612745
					Control	1.8405	0.626553
					Control	4.5255	0.618829
					Control	3.9675	0.686716
					Control	4.788	0.643938
					Control	2.78	0.692145
					Control	3.6095	0.655915
					Control	6.4055	0.614171
					Control	4.85	0.634153
					Control	6.272	0.637593
					Control	6.108	0.647926
					Control	1.696	0.558446
					Control	1.817	0.690087
					Control	3.988	0.891372
					Control	5.373	0.700841
					Control	1.6095	0.409907
					Control	4.044	0.740388
					Control	5.3625	0.63424
					Control	3.123	0.444334
					Control	3.838	0.554104
					Control	2.7215	0.792055
					Control	2.869	0.517217
					Control	4.731	0.623156
					Control	5.247	0.460304
					Control	3.614	0.667221
					Control	1.8715	0.526368
					Control	3.0875	0.654409
					Control	4.1465	0.708501
					Control	2.8685	0.548838
					Control	4.0175	0.688872
					Control	2.978	0.541356
					Control	2.328	0.732536
					Control	2.402	0.664362
					Control	5.1015	0.687858
					Control	2.448	0.765
					Control	4.0115	0.592147
					Control	1.5605	0.698992
					Control	3.2025	0.727015
					Control	2.9625	0.491375
					Control	3.3535	0.492365
					Control	3.3125	0.427999
					Control	2.239	0.719126
					Control	4.1225	0.967042
					Control	4.191	0.837195
					Control	4.5615	0.96806
					Control	5.5235	0.944834
					Control	7.6745	0.748002
					Control	2.581	0.660948
					Control	3.859	0.605333
					Control	6.186	0.697682
					Control	2.991	0.721418
					Control	2.6755	0.725658
					Control	2.4305	0.657514
					Control	2.002	0.745346
					Control	2.6245	0.64995
					Control	2.1815	0.686222
					Control	2.404	0.667314
					Control	3.648	0.708694
					Control	4.179	0.684857
					Control	3.9305	0.732482
					Control	2.896	0.483513
					Control	1.814	0.467586
					Control	2.8425	0.597415
					Control	2.493	0.554863
					Control	2.6155	0.601057
					Control	3.653	0.55788
					Control	4.2925	0.701905
					Control	1.8225	0.565818
					Control	3.097	0.660412
					Control	2.6185	0.644237
					Control	2.694	0.704314
					Control	3.36	0.536956
					Control	3.6295	0.48513
					Control	1.441	0.60432
					Control	2.125	0.60481
					Control	7.77	0.720211
					Control	5.046	0.688498
					Control	3.735	0.65757
					Control	3.568	0.679813
					Control	5.4145	0.737218
					Control	1.807	0.523237
					Control	2.796	0.732129
					Control	2.272	0.581372
					Control	2.0865	0.860058
					Control	2.0565	0.668454
					Control	2.7305	0.662421
					Control	6.9285	0.80747
					Control	3.7875	0.650997
					Control	2.894	0.664676
					Control	3.0245	0.65064
					Control	3.6395	0.656772
					Control	3.9715	0.754895
					Control	6.073	0.68432
					Control	1.578	0.525125
					Control	2.677	0.668414
					Control	4.24	0.702685
					Control	2.7325	0.503501
					Control	1.4985	0.661006
					Control	3.8325	0.804555
					Control	3.9845	0.770696
					Control	1.202	0.6001
					Control	1.3325	0.52533
					Control	1.89	0.503866
					Control	1.539	0.655172
					Control	1.8105	0.710139
					Control	3.4995	0.681566
					Control	5.1385	0.842032
					Control	1.955	0.600522
					Control	2.1735	0.52608
					Control	5.457	0.845588
					Control	3.7715	0.649866
					Control	2.7175	0.8904
					Control	2.7885	0.763345
					Control	2.3175	0.508837
					Control	3.3535	0.994219
					Control	1.5755	0.582763
					Control	2.571	0.543322
					Control	1.5425	0.512714
					Control	2.109	0.560755
					Control	3.074	0.647635
					Control	2.5575	0.693277
					Control	2.585	0.799567
					Control	2.719	0.636843
					Control	3.235	0.464465
					Control	3.3405	0.67924
					Control	1.8755	0.483003
					Control	4.26	0.543506
					Control	3.115	0.576318
					Control	2.619	0.814239
					Control	1.4475	0.602121
					Control	1.7245	0.610226
					Control	3.3655	0.698454
					Control	3.838	0.557322
					Control	5.149	0.607874
					Control	3.2555	0.527634
					Control	5.2865	0.678061
					Control	5.5665	0.699661
					Control	4.283	0.569321
					Control	3.4165	0.696179
					Control	5.17	0.764454
					Control	3.2265	0.671209
					Control	1.793	0.66766
					Control	1.39	0.382026
					Control	3.302	0.553748
					Control	5.2625	0.693438
					Control	3.741	0.648241
					Control	4.666	0.642788
					Control	4.17	0.489064
					Control	5.849	0.725682
					Control	1.417	0.521819
					Control	4.6485	0.644461
					Control	1.4395	0.530887
					Control	3.5515	0.632502
					Control	2.209	0.654519
					Control	4.26	0.696249
					Control	3.552	0.790651
					Control	1.6195	0.641767
					Control	1.1775	0.481005
					Control	3.8635	0.66446
					Control	3.441	0.619498
					Control	1.7115	0.529384
					Control	4.671	0.638028
					Control	3.191	0.644126
					Control	1.999	0.690739
					Control	3.4535	0.514067
					Control	4.332	0.609026
					Control	4.2885	0.512366
					Control	2.55	0.638378
					Control	5.1005	0.736694
					Control	2.456	0.708496
					Control	5.3415	0.628412
					Control	2.235	0.815991
					Control	2.3565	0.631093
					Control	3.557	0.618125
					Control	1.646	0.625261
					Control	3.3385	0.674922
					Control	3.123	0.649948
					Control	2.518	0.677793
					Control	2.2935	0.644423
					Control	4.494	0.543377
					Control	3.977	0.667394
					Control	2.4805	0.63117
					Control	1.5215	0.440504
					Control	1.963	0.547788
					Control	1.928	0.735317
					Control	2.248	0.475415

## Sheet: Figure4i
Control	FasncKO
20	35
16.3333	33.5
42	17.3333
38.5	15.3333
24.5	23
28	23.3333
15.5	13
18.5	13.6
31.5	5.6
14	21.3333
19	10.75
45	18.5
13.4	19
33.5	10
18.5	12.6
45	15
29	19
10.2	14
11.6667	22.5
14	12
22.6	19
18.3333	21.5
24.5	30
42	21
24.3333

## Sheet: Figure5a
Control Naive	FasncKO Naive	Control Injured	FasncKO injured
12.9423	34.0641	41.6498	10.4984
15.2827	53.3972	46.2569	33.6246
17.0151	38.068	50.9518	11.1699
17.0151	29.3418	32.1607	21.3479
27.7408	21.0746	21.266	22.5507
77.1228	27.3839	25.6232	22.2331
26.7817	40.2512	36.1093	43.332
47.7978	25.5931	29.1357	28.7943
12.5423	32.9552		25.1674
12.3981	21.3158		24.6038
15.8852	21.3158		73.0579
10.5194	35.2049		21.3289
13.9241	43.5973		33.0468
17.2577			11.5061
2.5893			36.3479

[truncated: 10 more sheets: Figure5b, Figure5c-h,Supplementary4c, Figure6b,c, Figure6e,f, Figure7e,f, Figure8a, Figure8b, Figure8d,e, Figure8g,h, SupplementaryFigure6b,c]
